# Supplementary material for: A high-accuracy consensus map of yeast protein complexes reveals modular nature of gene essentiality
Source: BMC Bioinformatics. 2007 Jul 2;8:236. doi: 10.1186/1471-2105-8-236 (PMC1940025; doi:10.1186/1471-2105-8-236)
Supplement: Additional File 2 [file 1471-2105-8-236-S2.zip]

Archive with 5 entries (5 files):
- E2-clusters.sif
- E2-complexes.cys
- E2-complexes.props
- essential_orfs.na
- names.na
