# Supplementary material for: A high-accuracy consensus map of yeast protein complexes reveals modular nature of gene essentiality
Source: BMC Bioinformatics. 2007 Jul 2;8:236. doi: 10.1186/1471-2105-8-236 (PMC1940025; doi:10.1186/1471-2105-8-236)
Supplement: Additional File 2 [file 1471-2105-8-236-S2.zip › E2-clusters.sif]

YPR110C	mclCplx	YPR190C
YPR110C	mclCplx	YOR340C
YPR110C	mclCplx	YPR010C
YPR110C	mclCplx	YBR154C
YPR110C	mclCplx	YOR207C
YPR110C	mclCplx	YNL248C
YPR110C	mclCplx	YNR003C
YPR110C	mclCplx	YDL150W
YPR110C	mclCplx	YNL113W
YPR110C	mclCplx	YOR341W
YPR110C	mclCplx	YJL011C
YPR110C	mclCplx	YKR025W
YPR110C	mclCplx	YOR224C
YPR110C	mclCplx	YOR116C
YPR110C	mclCplx	YPR187W
YPR110C	mclCplx	YNL151C
YPR110C	mclCplx	YJL148W
YPR110C	mclCplx	YOR210W
YPR110C	mclCplx	YKL144C
YPR110C	mclCplx	YJR063W
YPR110C	mclCplx	YDR156W
YPR110C	mclCplx	YDR045C
YPR190C	mclCplx	YOR340C
YPR190C	mclCplx	YPR010C
YPR190C	mclCplx	YBR154C
YPR190C	mclCplx	YOR207C
YPR190C	mclCplx	YNL248C
YPR190C	mclCplx	YNR003C
YPR190C	mclCplx	YDL150W
YPR190C	mclCplx	YNL113W
YPR190C	mclCplx	YJL011C
YPR190C	mclCplx	YKR025W
YPR190C	mclCplx	YOR224C
YPR190C	mclCplx	YOR116C
YPR190C	mclCplx	YPR187W
YPR190C	mclCplx	YNL151C
YPR190C	mclCplx	YOR210W
YPR190C	mclCplx	YKL144C
YPR190C	mclCplx	YDR045C
YOR340C	mclCplx	YPR010C
YOR340C	mclCplx	YBR154C
YOR340C	mclCplx	YNL248C
YOR340C	mclCplx	YNR003C
YOR340C	mclCplx	YDL150W
YOR340C	mclCplx	YNL113W
YOR340C	mclCplx	YOR341W
YOR340C	mclCplx	YOR224C
YOR340C	mclCplx	YPR187W
YOR340C	mclCplx	YJL148W
YOR340C	mclCplx	YOR210W
YOR340C	mclCplx	YJR063W
YOR340C	mclCplx	YDR156W
YPR010C	mclCplx	YBR154C
YPR010C	mclCplx	YNL248C
YPR010C	mclCplx	YNR003C
YPR010C	mclCplx	YNL113W
YPR010C	mclCplx	YOR341W
YPR010C	mclCplx	YOR224C
YPR010C	mclCplx	YPR187W
YPR010C	mclCplx	YJL148W
YPR010C	mclCplx	YOR210W
YPR010C	mclCplx	YJR063W
YPR010C	mclCplx	YDR156W
YBR154C	mclCplx	YOR207C
YBR154C	mclCplx	YNL248C
YBR154C	mclCplx	YIL021W
YBR154C	mclCplx	YOR151C
YBR154C	mclCplx	YNR003C
YBR154C	mclCplx	YGR005C
YBR154C	mclCplx	YGR186W
YBR154C	mclCplx	YJL140W
YBR154C	mclCplx	YDL150W
YBR154C	mclCplx	YNL113W
YBR154C	mclCplx	YOR341W
YBR154C	mclCplx	YJL011C
YBR154C	mclCplx	YKR025W
YBR154C	mclCplx	YOR224C
YBR154C	mclCplx	YOR116C
YBR154C	mclCplx	YDR404C
YBR154C	mclCplx	YDL140C
YBR154C	mclCplx	YPR187W
YBR154C	mclCplx	YNL151C
YBR154C	mclCplx	YJL148W
YBR154C	mclCplx	YOL005C
YBR154C	mclCplx	YGL070C
YBR154C	mclCplx	YOR210W
YBR154C	mclCplx	YGL043W
YBR154C	mclCplx	YKL144C
YBR154C	mclCplx	YJR063W
YBR154C	mclCplx	YDL115C
YBR154C	mclCplx	YGR063C
YBR154C	mclCplx	YDR045C
YOR207C	mclCplx	YNR003C
YOR207C	mclCplx	YDL150W
YOR207C	mclCplx	YNL113W
YOR207C	mclCplx	YJL011C
YOR207C	mclCplx	YKR025W
YOR207C	mclCplx	YOR224C
YOR207C	mclCplx	YOR116C
YOR207C	mclCplx	YPR187W
YOR207C	mclCplx	YNL151C
YOR207C	mclCplx	YOR210W
YOR207C	mclCplx	YKL144C
YOR207C	mclCplx	YDR045C
YNL248C	mclCplx	YNR003C
YNL248C	mclCplx	YDL150W
YNL248C	mclCplx	YNL113W
YNL248C	mclCplx	YOR341W
YNL248C	mclCplx	YOR224C
YNL248C	mclCplx	YPR187W
YNL248C	mclCplx	YJL148W
YNL248C	mclCplx	YOR210W
YNL248C	mclCplx	YJR063W
YNL248C	mclCplx	YDR156W
YIL021W	mclCplx	YOR151C
YIL021W	mclCplx	YGR005C
YIL021W	mclCplx	YGR186W
YIL021W	mclCplx	YJL140W
YIL021W	mclCplx	YOR224C
YIL021W	mclCplx	YDR404C
YIL021W	mclCplx	YDL140C
YIL021W	mclCplx	YPR187W
YIL021W	mclCplx	YOL005C
YIL021W	mclCplx	YGL070C
YIL021W	mclCplx	YOR210W
YIL021W	mclCplx	YGL043W
YIL021W	mclCplx	YDL115C
YIL021W	mclCplx	YGR063C
YOR151C	mclCplx	YGR005C
YOR151C	mclCplx	YGR186W
YOR151C	mclCplx	YJL140W
YOR151C	mclCplx	YOR224C
YOR151C	mclCplx	YDR404C
YOR151C	mclCplx	YDL140C
YOR151C	mclCplx	YPR187W
YOR151C	mclCplx	YOL005C
YOR151C	mclCplx	YGL070C
YOR151C	mclCplx	YOR210W
YOR151C	mclCplx	YGL043W
YOR151C	mclCplx	YDL115C
YOR151C	mclCplx	YGR063C
YNR003C	mclCplx	YDL150W
YNR003C	mclCplx	YNL113W
YNR003C	mclCplx	YJL011C
YNR003C	mclCplx	YKR025W
YNR003C	mclCplx	YOR224C
YNR003C	mclCplx	YOR116C
YNR003C	mclCplx	YPR187W
YNR003C	mclCplx	YNL151C
YNR003C	mclCplx	YKL144C
YNR003C	mclCplx	YDR045C
YGR005C	mclCplx	YGR186W
YGR005C	mclCplx	YJL140W
YGR005C	mclCplx	YOR224C
YGR005C	mclCplx	YDR404C
YGR005C	mclCplx	YDL140C
YGR005C	mclCplx	YPR187W
YGR005C	mclCplx	YOL005C
YGR005C	mclCplx	YGL070C
YGR005C	mclCplx	YOR210W
YGR005C	mclCplx	YGL043W
YGR005C	mclCplx	YDL115C
YGR005C	mclCplx	YGR063C
YGR186W	mclCplx	YJL140W
YGR186W	mclCplx	YOR224C
YGR186W	mclCplx	YDR404C
YGR186W	mclCplx	YDL140C
YGR186W	mclCplx	YPR187W
YGR186W	mclCplx	YOL005C
YGR186W	mclCplx	YGL070C
YGR186W	mclCplx	YOR210W
YGR186W	mclCplx	YGL043W
YGR186W	mclCplx	YDL115C
YGR186W	mclCplx	YGR063C
YJL140W	mclCplx	YOR224C
YJL140W	mclCplx	YDR404C
YJL140W	mclCplx	YDL140C
YJL140W	mclCplx	YPR187W
YJL140W	mclCplx	YOL005C
YJL140W	mclCplx	YGL070C
YJL140W	mclCplx	YOR210W
YJL140W	mclCplx	YGL043W
YJL140W	mclCplx	YDL115C
YJL140W	mclCplx	YGR063C
YDL150W	mclCplx	YNL113W
YDL150W	mclCplx	YJL011C
YDL150W	mclCplx	YKR025W
YDL150W	mclCplx	YOR224C
YDL150W	mclCplx	YOR116C
YDL150W	mclCplx	YPR187W
YDL150W	mclCplx	YNL151C
YDL150W	mclCplx	YOR210W
YDL150W	mclCplx	YKL144C
YDL150W	mclCplx	YDR045C
YNL113W	mclCplx	YOR341W
YNL113W	mclCplx	YJL011C
YNL113W	mclCplx	YKR025W
YNL113W	mclCplx	YOR224C
YNL113W	mclCplx	YOR116C
YNL113W	mclCplx	YPR187W
YNL113W	mclCplx	YNL151C
YNL113W	mclCplx	YJL148W
YNL113W	mclCplx	YOR210W
YNL113W	mclCplx	YKL144C
YNL113W	mclCplx	YJR063W
YNL113W	mclCplx	YDR156W
YOR341W	mclCplx	YOR224C
YOR341W	mclCplx	YPR187W
YOR341W	mclCplx	YJL148W
YOR341W	mclCplx	YOR210W
YOR341W	mclCplx	YJR063W
YOR341W	mclCplx	YDR156W
YJL011C	mclCplx	YKR025W
YJL011C	mclCplx	YOR224C
YJL011C	mclCplx	YOR116C
YJL011C	mclCplx	YPR187W
YJL011C	mclCplx	YNL151C
YJL011C	mclCplx	YKL144C
YJL011C	mclCplx	YDR045C
YKR025W	mclCplx	YOR224C
YKR025W	mclCplx	YOR116C
YKR025W	mclCplx	YPR187W
YKR025W	mclCplx	YNL151C
YKR025W	mclCplx	YOR210W
YKR025W	mclCplx	YKL144C
YKR025W	mclCplx	YDR045C
YOR224C	mclCplx	YOR116C
YOR224C	mclCplx	YDR404C
YOR224C	mclCplx	YDL140C
YOR224C	mclCplx	YPR187W
YOR224C	mclCplx	YNL151C
YOR224C	mclCplx	YOL005C
YOR224C	mclCplx	YGL070C
YOR224C	mclCplx	YOR210W
YOR224C	mclCplx	YKL144C
YOR224C	mclCplx	YJR063W
YOR224C	mclCplx	YDL115C
YOR116C	mclCplx	YPR187W
YOR116C	mclCplx	YNL151C
YOR116C	mclCplx	YOR210W
YOR116C	mclCplx	YKL144C
YOR116C	mclCplx	YDR045C
YDR404C	mclCplx	YDL140C
YDR404C	mclCplx	YPR187W
YDR404C	mclCplx	YOL005C
YDR404C	mclCplx	YGL070C
YDR404C	mclCplx	YOR210W
YDR404C	mclCplx	YGL043W
YDR404C	mclCplx	YDL115C
YDR404C	mclCplx	YGR063C
YDL140C	mclCplx	YPR187W
YDL140C	mclCplx	YOL005C
YDL140C	mclCplx	YGL070C
YDL140C	mclCplx	YOR210W
YDL140C	mclCplx	YDL115C
YDL140C	mclCplx	YGR063C
YPR187W	mclCplx	YNL151C
YPR187W	mclCplx	YJL148W
YPR187W	mclCplx	YOL005C
YPR187W	mclCplx	YGL070C
YPR187W	mclCplx	YOR210W
YPR187W	mclCplx	YKL144C
YPR187W	mclCplx	YJR063W
YPR187W	mclCplx	YDL115C
YPR187W	mclCplx	YDR156W
YPR187W	mclCplx	YGR063C
YPR187W	mclCplx	YDR045C
YNL151C	mclCplx	YOR210W
YNL151C	mclCplx	YKL144C
YNL151C	mclCplx	YDR045C
YJL148W	mclCplx	YOR210W
YJL148W	mclCplx	YJR063W
YJL148W	mclCplx	YDR156W
YOL005C	mclCplx	YGL070C
YOL005C	mclCplx	YOR210W
YOL005C	mclCplx	YGL043W
YOL005C	mclCplx	YDL115C
YOL005C	mclCplx	YGR063C
YGL070C	mclCplx	YOR210W
YGL070C	mclCplx	YGL043W
YGL070C	mclCplx	YDL115C
YGL070C	mclCplx	YGR063C
YOR210W	mclCplx	YJR063W
YOR210W	mclCplx	YDL115C
YOR210W	mclCplx	YDR156W
YKL144C	mclCplx	YDR045C
YJR063W	mclCplx	YDR156W
YDR427W	mclCplx	YOR261C
YDR427W	mclCplx	YPR108W
YDR427W	mclCplx	YFR004W
YDR427W	mclCplx	YDL147W
YDR427W	mclCplx	YFR052W
YDR427W	mclCplx	YIL075C
YDR427W	mclCplx	YGL048C
YDR427W	mclCplx	YOR117W
YDR427W	mclCplx	YER021W
YDR427W	mclCplx	YDR394W
YDR427W	mclCplx	YHR027C
YDR427W	mclCplx	YDL097C
YDR427W	mclCplx	YDL007W
YDR427W	mclCplx	YKL145W
YDR427W	mclCplx	YOR259C
YDR427W	mclCplx	YHR200W
YDR427W	mclCplx	YFR010W
YDR427W	mclCplx	YGR232W
YDR427W	mclCplx	YLR421C
YDR427W	mclCplx	YHL030W
YDR427W	mclCplx	YLR278C
YDR427W	mclCplx	YDR314C
YDR427W	mclCplx	YLR359W
YDR427W	mclCplx	YKL165C
YDR427W	mclCplx	YJR120W
YDR427W	mclCplx	YJR062C
YDR427W	mclCplx	YJL204C
YOR261C	mclCplx	YPR108W
YOR261C	mclCplx	YFR004W
YOR261C	mclCplx	YDL147W
YOR261C	mclCplx	YFR052W
YOR261C	mclCplx	YIL075C
YOR261C	mclCplx	YGL048C
YOR261C	mclCplx	YOR117W
YOR261C	mclCplx	YER021W
YOR261C	mclCplx	YDR394W
YOR261C	mclCplx	YHR027C
YOR261C	mclCplx	YDL097C
YOR261C	mclCplx	YDL007W
YOR261C	mclCplx	YKL145W
YOR261C	mclCplx	YOR259C
YOR261C	mclCplx	YHR200W
YOR261C	mclCplx	YFR010W
YOR261C	mclCplx	YGR232W
YOR261C	mclCplx	YLR421C
YOR261C	mclCplx	YHL030W
YOR261C	mclCplx	YDR363W-A
YOR261C	mclCplx	YDR314C
YPR108W	mclCplx	YFR004W
YPR108W	mclCplx	YDL147W
YPR108W	mclCplx	YFR052W
YPR108W	mclCplx	YIL075C
YPR108W	mclCplx	YGL048C
YPR108W	mclCplx	YOR117W
YPR108W	mclCplx	YER021W
YPR108W	mclCplx	YDR394W
YPR108W	mclCplx	YHR027C
YPR108W	mclCplx	YDL097C
YPR108W	mclCplx	YDL007W
YPR108W	mclCplx	YKL145W
YPR108W	mclCplx	YOR259C
YPR108W	mclCplx	YHR200W
YPR108W	mclCplx	YFR010W
YPR108W	mclCplx	YGR232W
YPR108W	mclCplx	YLR421C
YPR108W	mclCplx	YHL030W
YFR004W	mclCplx	YDL147W
YFR004W	mclCplx	YFR052W
YFR004W	mclCplx	YIL075C
YFR004W	mclCplx	YGL048C
YFR004W	mclCplx	YOR117W
YFR004W	mclCplx	YER021W
YFR004W	mclCplx	YDR394W
YFR004W	mclCplx	YHR027C
YFR004W	mclCplx	YDL097C
YFR004W	mclCplx	YDL007W
YFR004W	mclCplx	YKL145W
YFR004W	mclCplx	YOR259C
YFR004W	mclCplx	YHR200W
YFR004W	mclCplx	YFR010W
YFR004W	mclCplx	YGR232W
YFR004W	mclCplx	YLR421C
YFR004W	mclCplx	YHL030W
YFR004W	mclCplx	YDR363W-A
YFR004W	mclCplx	YLR278C
YDL147W	mclCplx	YFR052W
YDL147W	mclCplx	YIL075C
YDL147W	mclCplx	YGL048C
YDL147W	mclCplx	YOR117W
YDL147W	mclCplx	YER021W
YDL147W	mclCplx	YDR394W
YDL147W	mclCplx	YHR027C
YDL147W	mclCplx	YDL097C
YDL147W	mclCplx	YDL007W
YDL147W	mclCplx	YKL145W
YDL147W	mclCplx	YOR259C
YDL147W	mclCplx	YHR200W
YDL147W	mclCplx	YFR010W
YDL147W	mclCplx	YGR232W
YDL147W	mclCplx	YLR421C
YDL147W	mclCplx	YHL030W
YDL147W	mclCplx	YDR363W-A
YFR052W	mclCplx	YIL075C
YFR052W	mclCplx	YGL048C
YFR052W	mclCplx	YOR117W
YFR052W	mclCplx	YER021W
YFR052W	mclCplx	YDR394W
YFR052W	mclCplx	YHR027C
YFR052W	mclCplx	YDL097C
YFR052W	mclCplx	YDL007W
YFR052W	mclCplx	YKL145W
YFR052W	mclCplx	YOR259C
YFR052W	mclCplx	YHR200W
YFR052W	mclCplx	YFR010W
YFR052W	mclCplx	YGR232W
YFR052W	mclCplx	YLR421C
YFR052W	mclCplx	YHL030W
YFR052W	mclCplx	YDR363W-A
YFR052W	mclCplx	YDR052C
YIL075C	mclCplx	YGL048C
YIL075C	mclCplx	YOR117W
YIL075C	mclCplx	YER021W
YIL075C	mclCplx	YDR394W
YIL075C	mclCplx	YHR027C
YIL075C	mclCplx	YDL097C
YIL075C	mclCplx	YDL007W
YIL075C	mclCplx	YKL145W
YIL075C	mclCplx	YOR259C
YIL075C	mclCplx	YHR200W
YIL075C	mclCplx	YFR010W
YIL075C	mclCplx	YGR232W
YIL075C	mclCplx	YLR421C
YIL075C	mclCplx	YHL030W
YIL075C	mclCplx	YDR363W-A
YIL075C	mclCplx	YIL107C
YGL048C	mclCplx	YOR117W
YGL048C	mclCplx	YER021W
YGL048C	mclCplx	YDR394W
YGL048C	mclCplx	YHR027C
YGL048C	mclCplx	YDL097C
YGL048C	mclCplx	YDL007W
YGL048C	mclCplx	YKL145W
YGL048C	mclCplx	YOR259C
YGL048C	mclCplx	YHR200W
YGL048C	mclCplx	YFR010W
YGL048C	mclCplx	YGR232W
YGL048C	mclCplx	YLR421C
YGL048C	mclCplx	YHL030W
YGL048C	mclCplx	YDR363W-A
YOR117W	mclCplx	YER021W
YOR117W	mclCplx	YDR394W
YOR117W	mclCplx	YHR027C
YOR117W	mclCplx	YDL097C
YOR117W	mclCplx	YDL007W
YOR117W	mclCplx	YKL145W
YOR117W	mclCplx	YOR259C
YOR117W	mclCplx	YHR200W
YOR117W	mclCplx	YFR010W
YOR117W	mclCplx	YGR232W
YOR117W	mclCplx	YLR421C
YOR117W	mclCplx	YDR363W-A
YER021W	mclCplx	YDR394W
YER021W	mclCplx	YHR027C
YER021W	mclCplx	YDL097C
YER021W	mclCplx	YDL007W
YER021W	mclCplx	YKL145W
YER021W	mclCplx	YOR259C
YER021W	mclCplx	YHR200W
YER021W	mclCplx	YFR010W
YER021W	mclCplx	YGR232W
YER021W	mclCplx	YLR421C
YER021W	mclCplx	YHL030W
YER021W	mclCplx	YDR363W-A
YDR394W	mclCplx	YHR027C
YDR394W	mclCplx	YDL097C
YDR394W	mclCplx	YDL007W
YDR394W	mclCplx	YKL145W
YDR394W	mclCplx	YOR259C
YDR394W	mclCplx	YHR200W
YDR394W	mclCplx	YFR010W
YDR394W	mclCplx	YGR232W
YDR394W	mclCplx	YLR421C
YDR394W	mclCplx	YHL030W
YDR394W	mclCplx	YDR363W-A
YHR027C	mclCplx	YDL097C
YHR027C	mclCplx	YDL007W
YHR027C	mclCplx	YKL145W
YHR027C	mclCplx	YOR259C
YHR027C	mclCplx	YHR200W
YHR027C	mclCplx	YFR010W
YHR027C	mclCplx	YGR232W
YHR027C	mclCplx	YLR421C
YHR027C	mclCplx	YHL030W
YHR027C	mclCplx	YDR363W-A
YHR027C	mclCplx	YIL107C
YDL097C	mclCplx	YDL007W
YDL097C	mclCplx	YKL145W
YDL097C	mclCplx	YOR259C
YDL097C	mclCplx	YHR200W
YDL097C	mclCplx	YFR010W
YDL097C	mclCplx	YGR232W
YDL097C	mclCplx	YLR421C
YDL097C	mclCplx	YHL030W
YDL097C	mclCplx	YDR363W-A
YDL097C	mclCplx	YDR052C
YDL007W	mclCplx	YKL145W
YDL007W	mclCplx	YOR259C
YDL007W	mclCplx	YHR200W
YDL007W	mclCplx	YFR010W
YDL007W	mclCplx	YGR232W
YDL007W	mclCplx	YLR421C
YDL007W	mclCplx	YHL030W
YDL007W	mclCplx	YDR363W-A
YKL145W	mclCplx	YOR259C
YKL145W	mclCplx	YHR200W
YKL145W	mclCplx	YFR010W
YKL145W	mclCplx	YGR232W
YKL145W	mclCplx	YLR421C
YKL145W	mclCplx	YHL030W
YKL145W	mclCplx	YDR363W-A
YKL145W	mclCplx	YIL107C
YOR259C	mclCplx	YHR200W
YOR259C	mclCplx	YFR010W
YOR259C	mclCplx	YGR232W
YOR259C	mclCplx	YLR421C
YOR259C	mclCplx	YHL030W
YOR259C	mclCplx	YDR363W-A
YHR200W	mclCplx	YFR010W
YHR200W	mclCplx	YGR232W
YHR200W	mclCplx	YLR421C
YHR200W	mclCplx	YHL030W
YHR200W	mclCplx	YDR363W-A
YFR010W	mclCplx	YGR232W
YFR010W	mclCplx	YLR421C
YFR010W	mclCplx	YDR363W-A
YGR232W	mclCplx	YLR421C
YGR232W	mclCplx	YDR052C
YLR421C	mclCplx	YHL030W
YLR421C	mclCplx	YDR363W-A
YBR251W	mclCplx	YDR175C
YBR251W	mclCplx	YGL129C
YBR251W	mclCplx	YIL093C
YBR251W	mclCplx	YHL004W
YBR251W	mclCplx	YGR084C
YBR251W	mclCplx	YGR165W
YBR251W	mclCplx	YDR347W
YBR251W	mclCplx	YNL137C
YBR251W	mclCplx	YJR113C
YBR251W	mclCplx	YNL306W
YBR251W	mclCplx	YKL155C
YBR251W	mclCplx	YPL118W
YBR251W	mclCplx	YDR337W
YBR251W	mclCplx	YBR146W
YBR251W	mclCplx	YMR188C
YBR251W	mclCplx	YDR041W
YBR251W	mclCplx	YJR101W
YBR251W	mclCplx	YOR158W
YBR251W	mclCplx	YGR215W
YBR251W	mclCplx	YBL090W
YBR251W	mclCplx	YNR037C
YBR251W	mclCplx	YMR158W
YBR251W	mclCplx	YER050C
YDR175C	mclCplx	YGL129C
YDR175C	mclCplx	YIL093C
YDR175C	mclCplx	YHL004W
YDR175C	mclCplx	YGR084C
YDR175C	mclCplx	YGR165W
YDR175C	mclCplx	YDR347W
YDR175C	mclCplx	YNL137C
YDR175C	mclCplx	YJR113C
YDR175C	mclCplx	YNL306W
YDR175C	mclCplx	YKL155C
YDR175C	mclCplx	YPL118W
YDR175C	mclCplx	YDR337W
YDR175C	mclCplx	YBR146W
YDR175C	mclCplx	YMR188C
YDR175C	mclCplx	YDR041W
YDR175C	mclCplx	YJR101W
YDR175C	mclCplx	YOR158W
YDR175C	mclCplx	YGR215W
YDR175C	mclCplx	YBL090W
YDR175C	mclCplx	YNR037C
YDR175C	mclCplx	YDL045W-A
YDR175C	mclCplx	YDR036C
YDR175C	mclCplx	YPL013C
YDR175C	mclCplx	YHR059W
YGL129C	mclCplx	YIL093C
YGL129C	mclCplx	YHL004W
YGL129C	mclCplx	YGR084C
YGL129C	mclCplx	YGR165W
YGL129C	mclCplx	YDR347W
YGL129C	mclCplx	YNL137C
YGL129C	mclCplx	YJR113C
YGL129C	mclCplx	YNL306W
YGL129C	mclCplx	YKL155C
YGL129C	mclCplx	YPL118W
YGL129C	mclCplx	YDR337W
YGL129C	mclCplx	YBR146W
YGL129C	mclCplx	YMR188C
YGL129C	mclCplx	YDR041W
YGL129C	mclCplx	YJR101W
YGL129C	mclCplx	YOR158W
YGL129C	mclCplx	YGR215W
YGL129C	mclCplx	YBL090W
YGL129C	mclCplx	YMR158W
YGL129C	mclCplx	YDR036C
YIL093C	mclCplx	YHL004W
YIL093C	mclCplx	YGR084C
YIL093C	mclCplx	YGR165W
YIL093C	mclCplx	YDR347W
YIL093C	mclCplx	YNL137C
YIL093C	mclCplx	YJR113C
YIL093C	mclCplx	YNL306W
YIL093C	mclCplx	YKL155C
YIL093C	mclCplx	YPL118W
YIL093C	mclCplx	YDR337W
YIL093C	mclCplx	YBR146W
YIL093C	mclCplx	YMR188C
YIL093C	mclCplx	YDR041W
YIL093C	mclCplx	YJR101W
YIL093C	mclCplx	YOR158W
YIL093C	mclCplx	YGR215W
YIL093C	mclCplx	YBL090W
YIL093C	mclCplx	YNR037C
YIL093C	mclCplx	YDL045W-A
YIL093C	mclCplx	YMR158W
YIL093C	mclCplx	YDR036C
YIL093C	mclCplx	YPL013C
YIL093C	mclCplx	YHR059W
YHL004W	mclCplx	YGR084C
YHL004W	mclCplx	YGR165W
YHL004W	mclCplx	YDR347W
YHL004W	mclCplx	YNL137C
YHL004W	mclCplx	YJR113C
YHL004W	mclCplx	YNL306W
YHL004W	mclCplx	YKL155C
YHL004W	mclCplx	YPL118W
YHL004W	mclCplx	YDR337W
YHL004W	mclCplx	YBR146W
YHL004W	mclCplx	YMR188C
YHL004W	mclCplx	YDR041W
YHL004W	mclCplx	YJR101W
YHL004W	mclCplx	YOR158W
YHL004W	mclCplx	YGR215W
YHL004W	mclCplx	YBL090W
YHL004W	mclCplx	YNR037C
YHL004W	mclCplx	YMR158W
YHL004W	mclCplx	YDR036C
YHL004W	mclCplx	YPL013C
YHL004W	mclCplx	YER050C
YGR084C	mclCplx	YGR165W
YGR084C	mclCplx	YDR347W
YGR084C	mclCplx	YNL137C
YGR084C	mclCplx	YJR113C
YGR084C	mclCplx	YNL306W
YGR084C	mclCplx	YKL155C
YGR084C	mclCplx	YPL118W
YGR084C	mclCplx	YDR337W
YGR084C	mclCplx	YBR146W
YGR084C	mclCplx	YMR188C
YGR084C	mclCplx	YDR041W
YGR084C	mclCplx	YJR101W
YGR084C	mclCplx	YOR158W
YGR084C	mclCplx	YGR215W
YGR084C	mclCplx	YBL090W
YGR084C	mclCplx	YNR037C
YGR084C	mclCplx	YMR158W
YGR084C	mclCplx	YDR036C
YGR084C	mclCplx	YPL013C
YGR165W	mclCplx	YDR347W
YGR165W	mclCplx	YNL137C
YGR165W	mclCplx	YJR113C
YGR165W	mclCplx	YNL306W
YGR165W	mclCplx	YKL155C
YGR165W	mclCplx	YPL118W
YGR165W	mclCplx	YDR337W
YGR165W	mclCplx	YBR146W
YGR165W	mclCplx	YMR188C
YGR165W	mclCplx	YDR041W
YGR165W	mclCplx	YJR101W
YGR165W	mclCplx	YOR158W
YGR165W	mclCplx	YBL090W
YGR165W	mclCplx	YDL045W-A
YGR165W	mclCplx	YMR158W
YGR165W	mclCplx	YPL013C
YGR165W	mclCplx	YER050C
YDR347W	mclCplx	YNL137C
YDR347W	mclCplx	YJR113C
YDR347W	mclCplx	YNL306W
YDR347W	mclCplx	YKL155C
YDR347W	mclCplx	YPL118W
YDR347W	mclCplx	YDR337W
YDR347W	mclCplx	YBR146W
YDR347W	mclCplx	YMR188C
YDR347W	mclCplx	YDR041W
YDR347W	mclCplx	YJR101W
YDR347W	mclCplx	YOR158W
YDR347W	mclCplx	YGR215W
YDR347W	mclCplx	YBL090W
YDR347W	mclCplx	YNR037C
YDR347W	mclCplx	YMR158W
YDR347W	mclCplx	YDR036C
YDR347W	mclCplx	YER050C
YNL137C	mclCplx	YJR113C
YNL137C	mclCplx	YNL306W
YNL137C	mclCplx	YKL155C
YNL137C	mclCplx	YPL118W
YNL137C	mclCplx	YDR337W
YNL137C	mclCplx	YBR146W
YNL137C	mclCplx	YMR188C
YNL137C	mclCplx	YDR041W
YNL137C	mclCplx	YJR101W
YNL137C	mclCplx	YOR158W
YNL137C	mclCplx	YGR215W
YNL137C	mclCplx	YBL090W
YNL137C	mclCplx	YMR158W
YNL137C	mclCplx	YDR036C
YNL137C	mclCplx	YPL013C
YNL137C	mclCplx	YER050C
YJR113C	mclCplx	YNL306W
YJR113C	mclCplx	YKL155C
YJR113C	mclCplx	YPL118W
YJR113C	mclCplx	YDR337W
YJR113C	mclCplx	YBR146W
YJR113C	mclCplx	YMR188C
YJR113C	mclCplx	YDR041W
YJR113C	mclCplx	YJR101W
YJR113C	mclCplx	YOR158W
YJR113C	mclCplx	YGR215W
YJR113C	mclCplx	YBL090W
YJR113C	mclCplx	YNR037C
YJR113C	mclCplx	YDL045W-A
YJR113C	mclCplx	YMR158W
YJR113C	mclCplx	YDR036C
YJR113C	mclCplx	YER050C
YNL306W	mclCplx	YKL155C
YNL306W	mclCplx	YPL118W
YNL306W	mclCplx	YDR337W
YNL306W	mclCplx	YBR146W
YNL306W	mclCplx	YMR188C
YNL306W	mclCplx	YDR041W
YNL306W	mclCplx	YJR101W
YNL306W	mclCplx	YOR158W
YNL306W	mclCplx	YGR215W
YNL306W	mclCplx	YBL090W
YNL306W	mclCplx	YNR037C
YNL306W	mclCplx	YDL045W-A
YNL306W	mclCplx	YMR158W
YNL306W	mclCplx	YDR036C
YKL155C	mclCplx	YPL118W
YKL155C	mclCplx	YDR337W
YKL155C	mclCplx	YBR146W
YKL155C	mclCplx	YMR188C
YKL155C	mclCplx	YDR041W
YKL155C	mclCplx	YJR101W
YKL155C	mclCplx	YOR158W
YKL155C	mclCplx	YGR215W
YKL155C	mclCplx	YBL090W
YKL155C	mclCplx	YNR037C
YKL155C	mclCplx	YDL045W-A
YKL155C	mclCplx	YMR158W
YKL155C	mclCplx	YDR036C
YKL155C	mclCplx	YER050C
YPL118W	mclCplx	YDR337W
YPL118W	mclCplx	YBR146W
YPL118W	mclCplx	YMR188C
YPL118W	mclCplx	YDR041W
YPL118W	mclCplx	YJR101W
YPL118W	mclCplx	YOR158W
YPL118W	mclCplx	YGR215W
YPL118W	mclCplx	YBL090W
YPL118W	mclCplx	YMR158W
YPL118W	mclCplx	YDR036C
YPL118W	mclCplx	YPL013C
YPL118W	mclCplx	YER050C
YDR337W	mclCplx	YBR146W
YDR337W	mclCplx	YMR188C
YDR337W	mclCplx	YDR041W
YDR337W	mclCplx	YJR101W
YDR337W	mclCplx	YOR158W
YDR337W	mclCplx	YGR215W
YDR337W	mclCplx	YBL090W
YDR337W	mclCplx	YNR037C
YDR337W	mclCplx	YDL045W-A
YDR337W	mclCplx	YMR158W
YDR337W	mclCplx	YDR036C
YDR337W	mclCplx	YER050C
YBR146W	mclCplx	YMR188C
YBR146W	mclCplx	YDR041W
YBR146W	mclCplx	YJR101W
YBR146W	mclCplx	YOR158W
YBR146W	mclCplx	YGR215W
YBR146W	mclCplx	YBL090W
YBR146W	mclCplx	YMR158W
YBR146W	mclCplx	YDR036C
YBR146W	mclCplx	YPL013C
YBR146W	mclCplx	YER050C
YMR188C	mclCplx	YDR041W
YMR188C	mclCplx	YJR101W
YMR188C	mclCplx	YOR158W
YMR188C	mclCplx	YGR215W
YMR188C	mclCplx	YBL090W
YMR188C	mclCplx	YNR037C
YMR188C	mclCplx	YMR158W
YMR188C	mclCplx	YDR036C
YDR041W	mclCplx	YJR101W
YDR041W	mclCplx	YOR158W
YDR041W	mclCplx	YGR215W
YDR041W	mclCplx	YBL090W
YDR041W	mclCplx	YNR037C
YDR041W	mclCplx	YMR158W
YDR041W	mclCplx	YDR036C
YDR041W	mclCplx	YPL013C
YJR101W	mclCplx	YOR158W
YJR101W	mclCplx	YGR215W
YJR101W	mclCplx	YBL090W
YJR101W	mclCplx	YMR158W
YJR101W	mclCplx	YDR036C
YJR101W	mclCplx	YPL013C
YJR101W	mclCplx	YER050C
YOR158W	mclCplx	YGR215W
YOR158W	mclCplx	YBL090W
YOR158W	mclCplx	YNR037C
YOR158W	mclCplx	YMR158W
YOR158W	mclCplx	YPL013C
YOR158W	mclCplx	YER050C
YGR215W	mclCplx	YBL090W
YGR215W	mclCplx	YNR037C
YGR215W	mclCplx	YMR158W
YGR215W	mclCplx	YPL013C
YGR215W	mclCplx	YER050C
YBL090W	mclCplx	YNR037C
YBL090W	mclCplx	YDL045W-A
YBL090W	mclCplx	YMR158W
YMR093W	mclCplx	YPL126W
YMR093W	mclCplx	YDR324C
YMR093W	mclCplx	YGR128C
YMR093W	mclCplx	YHR196W
YMR093W	mclCplx	YDR449C
YMR093W	mclCplx	YLR222C
YMR093W	mclCplx	YLR129W
YMR093W	mclCplx	YCR057C
YMR093W	mclCplx	YJL069C
YMR093W	mclCplx	YJL109C
YMR093W	mclCplx	YLR409C
YMR093W	mclCplx	YEL055C
YMR093W	mclCplx	YDR398W
YMR093W	mclCplx	YER082C
YMR093W	mclCplx	YJR002W
YMR093W	mclCplx	YDL148C
YMR093W	mclCplx	YHR148W
YMR093W	mclCplx	YMR128W
YMR093W	mclCplx	YPL217C
YMR093W	mclCplx	YLR186W
YMR093W	mclCplx	YLL011W
YPL126W	mclCplx	YDR324C
YPL126W	mclCplx	YGR128C
YPL126W	mclCplx	YHR196W
YPL126W	mclCplx	YDR449C
YPL126W	mclCplx	YLR222C
YPL126W	mclCplx	YLR129W
YPL126W	mclCplx	YCR057C
YPL126W	mclCplx	YJL109C
YPL126W	mclCplx	YLR409C
YPL126W	mclCplx	YEL055C
YPL126W	mclCplx	YDR398W
YPL126W	mclCplx	YER082C
YPL126W	mclCplx	YJR002W
YPL126W	mclCplx	YDL148C
YPL126W	mclCplx	YPR144C
YPL126W	mclCplx	YHR148W
YPL126W	mclCplx	YMR128W
YPL126W	mclCplx	YPL217C
YPL126W	mclCplx	YLR186W
YPL126W	mclCplx	YKR060W
YDR324C	mclCplx	YGR128C
YDR324C	mclCplx	YHR196W
YDR324C	mclCplx	YDR449C
YDR324C	mclCplx	YLR222C
YDR324C	mclCplx	YLR129W
YDR324C	mclCplx	YCR057C
YDR324C	mclCplx	YJL069C
YDR324C	mclCplx	YJL109C
YDR324C	mclCplx	YLR409C
YDR324C	mclCplx	YEL055C
YDR324C	mclCplx	YDR398W
YDR324C	mclCplx	YER082C
YDR324C	mclCplx	YJR002W
YDR324C	mclCplx	YHR148W
YDR324C	mclCplx	YMR128W
YDR324C	mclCplx	YPL217C
YGR128C	mclCplx	YHR196W
YGR128C	mclCplx	YLR222C
YGR128C	mclCplx	YJL109C
YGR128C	mclCplx	YEL055C
YGR128C	mclCplx	YDR398W
YGR128C	mclCplx	YJR002W
YHR196W	mclCplx	YJL109C
YHR196W	mclCplx	YEL055C
YHR196W	mclCplx	YDR398W
YHR196W	mclCplx	YER082C
YDR449C	mclCplx	YLR222C
YDR449C	mclCplx	YLR129W
YDR449C	mclCplx	YCR057C
YDR449C	mclCplx	YJL069C
YDR449C	mclCplx	YJL109C
YDR449C	mclCplx	YLR409C
YDR449C	mclCplx	YER082C
YDR449C	mclCplx	YJR002W
YDR449C	mclCplx	YDL148C
YDR449C	mclCplx	YPR144C
YDR449C	mclCplx	YHR148W
YDR449C	mclCplx	YLR186W
YDR449C	mclCplx	YLL011W
YDR449C	mclCplx	YML093W
YDR449C	mclCplx	YKR060W
YLR222C	mclCplx	YLR129W
YLR222C	mclCplx	YCR057C
YLR222C	mclCplx	YJL069C
YLR222C	mclCplx	YJL109C
YLR222C	mclCplx	YLR409C
YLR222C	mclCplx	YJR002W
YLR222C	mclCplx	YPL217C
YLR129W	mclCplx	YCR057C
YLR129W	mclCplx	YJL069C
YLR129W	mclCplx	YJL109C
YLR129W	mclCplx	YLR409C
YCR057C	mclCplx	YJL069C
YCR057C	mclCplx	YJL109C
YCR057C	mclCplx	YLR409C
YCR057C	mclCplx	YJR002W
YCR057C	mclCplx	YDL148C
YCR057C	mclCplx	YPR144C
YCR057C	mclCplx	YGR210C
YJL069C	mclCplx	YJL109C
YJL069C	mclCplx	YLR409C
YJL109C	mclCplx	YLR409C
YJL109C	mclCplx	YER082C
YJL109C	mclCplx	YJR002W
YJL109C	mclCplx	YMR128W
YJL109C	mclCplx	YPL217C
YJL109C	mclCplx	YBL004W
YLR409C	mclCplx	YKR060W
YEL055C	mclCplx	YDR398W
YER082C	mclCplx	YJR002W
YER082C	mclCplx	YHR148W
YER082C	mclCplx	YLR186W
YER082C	mclCplx	YLL011W
YJR002W	mclCplx	YDL148C
YJR002W	mclCplx	YPR144C
YJR002W	mclCplx	YHR148W
YJR002W	mclCplx	YMR128W
YJR002W	mclCplx	YPL217C
YJR002W	mclCplx	YLR186W
YJR002W	mclCplx	YBL004W
YDL148C	mclCplx	YPR144C
YDL148C	mclCplx	YMR128W
YDL148C	mclCplx	YPL217C
YDL148C	mclCplx	YLR186W
YPR144C	mclCplx	YLR186W
YPR144C	mclCplx	YLL011W
YHR148W	mclCplx	YLR186W
YHR148W	mclCplx	YLL011W
YMR128W	mclCplx	YPL217C
YMR128W	mclCplx	YBL004W
YPL217C	mclCplx	YBL004W
YLR186W	mclCplx	YLL011W
YER022W	mclCplx	YNL236W
YER022W	mclCplx	YHR041C
YER022W	mclCplx	YGL151W
YER022W	mclCplx	YBR193C
YER022W	mclCplx	YGR104C
YER022W	mclCplx	YLR071C
YER022W	mclCplx	YOR174W
YER022W	mclCplx	YPR070W
YER022W	mclCplx	YDR308C
YER022W	mclCplx	YHR058C
YER022W	mclCplx	YNR010W
YER022W	mclCplx	YOL051W
YER022W	mclCplx	YBL093C
YER022W	mclCplx	YGL025C
YER022W	mclCplx	YDL005C
YER022W	mclCplx	YPR168W
YER022W	mclCplx	YBR253W
YER022W	mclCplx	YGL127C
YER022W	mclCplx	YCR081W
YER022W	mclCplx	YDR443C
YER022W	mclCplx	YMR112C
YER022W	mclCplx	YOL135C
YER022W	mclCplx	YPL042C
YER022W	mclCplx	YDL229W
YNL236W	mclCplx	YHR041C
YNL236W	mclCplx	YGL151W
YNL236W	mclCplx	YBR193C
YNL236W	mclCplx	YGR104C
YNL236W	mclCplx	YLR071C
YNL236W	mclCplx	YOR174W
YNL236W	mclCplx	YPR070W
YNL236W	mclCplx	YDR308C
YNL236W	mclCplx	YHR058C
YNL236W	mclCplx	YNR010W
YNL236W	mclCplx	YOL051W
YNL236W	mclCplx	YGL025C
YNL236W	mclCplx	YPR168W
YNL236W	mclCplx	YBR253W
YNL236W	mclCplx	YCR081W
YNL236W	mclCplx	YDR443C
YNL236W	mclCplx	YMR112C
YNL236W	mclCplx	YOL135C
YNL236W	mclCplx	YPL042C
YNL236W	mclCplx	YDL229W
YHR041C	mclCplx	YGL151W
YHR041C	mclCplx	YBR193C
YHR041C	mclCplx	YGR104C
YHR041C	mclCplx	YLR071C
YHR041C	mclCplx	YOR174W
YHR041C	mclCplx	YPR070W
YHR041C	mclCplx	YDR308C
YHR041C	mclCplx	YHR058C
YHR041C	mclCplx	YNR010W
YHR041C	mclCplx	YOL051W
YHR041C	mclCplx	YGL025C
YHR041C	mclCplx	YPR168W
YHR041C	mclCplx	YBR253W
YHR041C	mclCplx	YCR081W
YHR041C	mclCplx	YDR443C
YHR041C	mclCplx	YMR112C
YHR041C	mclCplx	YOL135C
YHR041C	mclCplx	YPL042C
YGL151W	mclCplx	YBR193C
YGL151W	mclCplx	YGR104C
YGL151W	mclCplx	YLR071C
YGL151W	mclCplx	YOR174W
YGL151W	mclCplx	YPR070W
YGL151W	mclCplx	YDR308C
YGL151W	mclCplx	YHR058C
YGL151W	mclCplx	YNR010W
YGL151W	mclCplx	YOL051W
YGL151W	mclCplx	YGL025C
YGL151W	mclCplx	YPR168W
YGL151W	mclCplx	YBR253W
YGL151W	mclCplx	YCR081W
YGL151W	mclCplx	YDR443C
YGL151W	mclCplx	YMR112C
YGL151W	mclCplx	YOL135C
YGL151W	mclCplx	YPL042C
YBR193C	mclCplx	YGR104C
YBR193C	mclCplx	YLR071C
YBR193C	mclCplx	YOR174W
YBR193C	mclCplx	YPR070W
YBR193C	mclCplx	YDR308C
YBR193C	mclCplx	YHR058C
YBR193C	mclCplx	YNR010W
YBR193C	mclCplx	YOL051W
YBR193C	mclCplx	YBL093C
YBR193C	mclCplx	YGL025C
YBR193C	mclCplx	YDL005C
YBR193C	mclCplx	YPR168W
YBR193C	mclCplx	YBR253W
YBR193C	mclCplx	YGL127C
YBR193C	mclCplx	YCR081W
YBR193C	mclCplx	YDR443C
YBR193C	mclCplx	YMR112C
YBR193C	mclCplx	YOL135C
YBR193C	mclCplx	YPL042C
YGR104C	mclCplx	YLR071C
YGR104C	mclCplx	YOR174W
YGR104C	mclCplx	YPR070W
YGR104C	mclCplx	YDR308C
YGR104C	mclCplx	YHR058C
YGR104C	mclCplx	YNR010W
YGR104C	mclCplx	YOL051W
YGR104C	mclCplx	YGL025C
YGR104C	mclCplx	YPR168W
YGR104C	mclCplx	YBR253W
YGR104C	mclCplx	YCR081W
YGR104C	mclCplx	YDR443C
YGR104C	mclCplx	YMR112C
YGR104C	mclCplx	YOL135C
YGR104C	mclCplx	YPL042C
YLR071C	mclCplx	YOR174W
YLR071C	mclCplx	YPR070W
YLR071C	mclCplx	YDR308C
YLR071C	mclCplx	YHR058C
YLR071C	mclCplx	YNR010W
YLR071C	mclCplx	YOL051W
YLR071C	mclCplx	YGL025C
YLR071C	mclCplx	YPR168W
YLR071C	mclCplx	YBR253W
YLR071C	mclCplx	YCR081W
YLR071C	mclCplx	YDR443C
YLR071C	mclCplx	YMR112C
YLR071C	mclCplx	YOL135C
YLR071C	mclCplx	YPL042C
YOR174W	mclCplx	YPR070W
YOR174W	mclCplx	YDR308C
YOR174W	mclCplx	YHR058C
YOR174W	mclCplx	YNR010W
YOR174W	mclCplx	YOL051W
YOR174W	mclCplx	YBL093C
YOR174W	mclCplx	YGL025C
YOR174W	mclCplx	YDL005C
YOR174W	mclCplx	YPR168W
YOR174W	mclCplx	YBR253W
YOR174W	mclCplx	YGL127C
YOR174W	mclCplx	YCR081W
YOR174W	mclCplx	YDR443C
YOR174W	mclCplx	YMR112C
YOR174W	mclCplx	YOL135C
YOR174W	mclCplx	YPL042C
YPR070W	mclCplx	YDR308C
YPR070W	mclCplx	YHR058C
YPR070W	mclCplx	YNR010W
YPR070W	mclCplx	YOL051W
YPR070W	mclCplx	YBL093C
YPR070W	mclCplx	YGL025C
YPR070W	mclCplx	YDL005C
YPR070W	mclCplx	YPR168W
YPR070W	mclCplx	YBR253W
YPR070W	mclCplx	YGL127C
YPR070W	mclCplx	YCR081W
YPR070W	mclCplx	YDR443C
YPR070W	mclCplx	YMR112C
YPR070W	mclCplx	YOL135C
YPR070W	mclCplx	YPL042C
YDR308C	mclCplx	YHR058C
YDR308C	mclCplx	YNR010W
YDR308C	mclCplx	YOL051W
YDR308C	mclCplx	YBL093C
YDR308C	mclCplx	YGL025C
YDR308C	mclCplx	YDL005C
YDR308C	mclCplx	YPR168W
YDR308C	mclCplx	YBR253W
YDR308C	mclCplx	YGL127C
YDR308C	mclCplx	YCR081W
YDR308C	mclCplx	YDR443C
YDR308C	mclCplx	YMR112C
YDR308C	mclCplx	YOL135C
YHR058C	mclCplx	YNR010W
YHR058C	mclCplx	YOL051W
YHR058C	mclCplx	YBL093C
YHR058C	mclCplx	YGL025C
YHR058C	mclCplx	YDL005C
YHR058C	mclCplx	YPR168W
YHR058C	mclCplx	YBR253W
YHR058C	mclCplx	YGL127C
YHR058C	mclCplx	YCR081W
YHR058C	mclCplx	YDR443C
YHR058C	mclCplx	YMR112C
YHR058C	mclCplx	YOL135C
YHR058C	mclCplx	YPL042C
YNR010W	mclCplx	YOL051W
YNR010W	mclCplx	YBL093C
YNR010W	mclCplx	YGL025C
YNR010W	mclCplx	YDL005C
YNR010W	mclCplx	YPR168W
YNR010W	mclCplx	YBR253W
YNR010W	mclCplx	YGL127C
YNR010W	mclCplx	YCR081W
YNR010W	mclCplx	YDR443C
YNR010W	mclCplx	YMR112C
YNR010W	mclCplx	YOL135C
YNR010W	mclCplx	YPL042C
YOL051W	mclCplx	YBL093C
YOL051W	mclCplx	YGL025C
YOL051W	mclCplx	YDL005C
YOL051W	mclCplx	YPR168W
YOL051W	mclCplx	YBR253W
YOL051W	mclCplx	YGL127C
YOL051W	mclCplx	YMR112C
YOL051W	mclCplx	YOL135C
YOL051W	mclCplx	YPL042C
YBL093C	mclCplx	YGL025C
YBL093C	mclCplx	YDL005C
YBL093C	mclCplx	YPR168W
YBL093C	mclCplx	YBR253W
YBL093C	mclCplx	YGL127C
YGL025C	mclCplx	YDL005C
YGL025C	mclCplx	YPR168W
YGL025C	mclCplx	YBR253W
YGL025C	mclCplx	YGL127C
YGL025C	mclCplx	YCR081W
YGL025C	mclCplx	YDR443C
YGL025C	mclCplx	YMR112C
YGL025C	mclCplx	YOL135C
YGL025C	mclCplx	YPL042C
YDL005C	mclCplx	YPR168W
YDL005C	mclCplx	YGL127C
YDL005C	mclCplx	YMR112C
YPR168W	mclCplx	YBR253W
YPR168W	mclCplx	YGL127C
YPR168W	mclCplx	YMR112C
YPR168W	mclCplx	YOL135C
YPR168W	mclCplx	YPL042C
YBR253W	mclCplx	YCR081W
YBR253W	mclCplx	YDR443C
YBR253W	mclCplx	YMR112C
YBR253W	mclCplx	YOL135C
YBR253W	mclCplx	YPL042C
YCR081W	mclCplx	YDR443C
YCR081W	mclCplx	YMR112C
YCR081W	mclCplx	YOL135C
YCR081W	mclCplx	YPL042C
YDR443C	mclCplx	YMR112C
YDR443C	mclCplx	YOL135C
YDR443C	mclCplx	YPL042C
YMR112C	mclCplx	YOL135C
YOL135C	mclCplx	YPL042C
YLR033W	mclCplx	YMR033W
YLR033W	mclCplx	YFR037C
YLR033W	mclCplx	YCR052W
YLR033W	mclCplx	YPR034W
YLR033W	mclCplx	YKR008W
YLR033W	mclCplx	YLR357W
YLR033W	mclCplx	YMR091C
YLR033W	mclCplx	YML127W
YLR033W	mclCplx	YLR321C
YLR033W	mclCplx	YIL126W
YLR033W	mclCplx	YDR303C
YLR033W	mclCplx	YGR056W
YLR033W	mclCplx	YGR275W
YLR033W	mclCplx	YHR056C
YLR033W	mclCplx	YGL078C
YLR033W	mclCplx	YFL033C
YMR033W	mclCplx	YFR037C
YMR033W	mclCplx	YCR052W
YMR033W	mclCplx	YPR034W
YMR033W	mclCplx	YKR008W
YMR033W	mclCplx	YLR357W
YMR033W	mclCplx	YMR091C
YMR033W	mclCplx	YML127W
YMR033W	mclCplx	YLR321C
YMR033W	mclCplx	YIL126W
YMR033W	mclCplx	YDR303C
YMR033W	mclCplx	YJL176C
YMR033W	mclCplx	YNR023W
YMR033W	mclCplx	YBR289W
YMR033W	mclCplx	YHL025W
YMR033W	mclCplx	YGR056W
YMR033W	mclCplx	YFL049W
YMR033W	mclCplx	YOR290C
YMR033W	mclCplx	YPL016W
YMR033W	mclCplx	YGR275W
YMR033W	mclCplx	YHR056C
YMR033W	mclCplx	YCR020W-B
YMR033W	mclCplx	YFL033C
YFR037C	mclCplx	YCR052W
YFR037C	mclCplx	YPR034W
YFR037C	mclCplx	YKR008W
YFR037C	mclCplx	YLR357W
YFR037C	mclCplx	YMR091C
YFR037C	mclCplx	YML127W
YFR037C	mclCplx	YLR321C
YFR037C	mclCplx	YIL126W
YFR037C	mclCplx	YDR303C
YFR037C	mclCplx	YGR056W
YFR037C	mclCplx	YGR275W
YFR037C	mclCplx	YHR056C
YFR037C	mclCplx	YCR020W-B
YFR037C	mclCplx	YGL078C
YCR052W	mclCplx	YPR034W
YCR052W	mclCplx	YKR008W
YCR052W	mclCplx	YLR357W
YCR052W	mclCplx	YMR091C
YCR052W	mclCplx	YML127W
YCR052W	mclCplx	YLR321C
YCR052W	mclCplx	YIL126W
YCR052W	mclCplx	YDR303C
YCR052W	mclCplx	YGR056W
YCR052W	mclCplx	YGR275W
YCR052W	mclCplx	YHR056C
YCR052W	mclCplx	YCR020W-B
YPR034W	mclCplx	YKR008W
YPR034W	mclCplx	YLR357W
YPR034W	mclCplx	YMR091C
YPR034W	mclCplx	YML127W
YPR034W	mclCplx	YLR321C
YPR034W	mclCplx	YIL126W
YPR034W	mclCplx	YDR303C
YPR034W	mclCplx	YJL176C
YPR034W	mclCplx	YNR023W
YPR034W	mclCplx	YBR289W
YPR034W	mclCplx	YHL025W
YPR034W	mclCplx	YGR056W
YPR034W	mclCplx	YFL049W
YPR034W	mclCplx	YOR290C
YPR034W	mclCplx	YPL016W
YPR034W	mclCplx	YGR275W
YPR034W	mclCplx	YHR056C
YPR034W	mclCplx	YCR020W-B
YKR008W	mclCplx	YLR357W
YKR008W	mclCplx	YMR091C
YKR008W	mclCplx	YML127W
YKR008W	mclCplx	YLR321C
YKR008W	mclCplx	YIL126W
YKR008W	mclCplx	YDR303C
YKR008W	mclCplx	YGR056W
YKR008W	mclCplx	YGR275W
YKR008W	mclCplx	YHR056C
YKR008W	mclCplx	YCR020W-B
YLR357W	mclCplx	YMR091C
YLR357W	mclCplx	YML127W
YLR357W	mclCplx	YLR321C
YLR357W	mclCplx	YIL126W
YLR357W	mclCplx	YDR303C
YLR357W	mclCplx	YGR056W
YLR357W	mclCplx	YGR275W
YLR357W	mclCplx	YHR056C
YLR357W	mclCplx	YCR020W-B
YLR357W	mclCplx	YGL078C
YMR091C	mclCplx	YML127W
YMR091C	mclCplx	YLR321C
YMR091C	mclCplx	YIL126W
YMR091C	mclCplx	YDR303C
YMR091C	mclCplx	YGR056W
YMR091C	mclCplx	YGR275W
YMR091C	mclCplx	YHR056C
YMR091C	mclCplx	YCR020W-B
YML127W	mclCplx	YLR321C
YML127W	mclCplx	YIL126W
YML127W	mclCplx	YDR303C
YML127W	mclCplx	YGR056W
YML127W	mclCplx	YGR275W
YML127W	mclCplx	YHR056C
YLR321C	mclCplx	YIL126W
YLR321C	mclCplx	YDR303C
YLR321C	mclCplx	YGR056W
YLR321C	mclCplx	YGR275W
YLR321C	mclCplx	YHR056C
YLR321C	mclCplx	YCR020W-B
YIL126W	mclCplx	YDR303C
YIL126W	mclCplx	YGR056W
YIL126W	mclCplx	YGR275W
YIL126W	mclCplx	YHR056C
YIL126W	mclCplx	YCR020W-B
YDR303C	mclCplx	YGR056W
YDR303C	mclCplx	YGR275W
YDR303C	mclCplx	YHR056C
YJL176C	mclCplx	YNR023W
YJL176C	mclCplx	YBR289W
YJL176C	mclCplx	YHL025W
YJL176C	mclCplx	YFL049W
YJL176C	mclCplx	YOR290C
YJL176C	mclCplx	YPL016W
YNR023W	mclCplx	YBR289W
YNR023W	mclCplx	YHL025W
YNR023W	mclCplx	YFL049W
YNR023W	mclCplx	YOR290C
YNR023W	mclCplx	YPL016W
YBR289W	mclCplx	YHL025W
YBR289W	mclCplx	YFL049W
YBR289W	mclCplx	YOR290C
YBR289W	mclCplx	YPL016W
YHL025W	mclCplx	YFL049W
YHL025W	mclCplx	YOR290C
YHL025W	mclCplx	YPL016W
YGR056W	mclCplx	YGR275W
YGR056W	mclCplx	YHR056C
YFL049W	mclCplx	YOR290C
YFL049W	mclCplx	YPL016W
YOR290C	mclCplx	YPL016W
YGR275W	mclCplx	YCR020W-B
YBR198C	mclCplx	YGL112C
YBR198C	mclCplx	YDR145W
YBR198C	mclCplx	YGR252W
YBR198C	mclCplx	YDR448W
YBR198C	mclCplx	YBR081C
YBR198C	mclCplx	YPL254W
YBR198C	mclCplx	YDR176W
YBR198C	mclCplx	YMR236W
YBR198C	mclCplx	YLR055C
YBR198C	mclCplx	YPL011C
YBR198C	mclCplx	YML015C
YBR198C	mclCplx	YOL148C
YBR198C	mclCplx	YDR392W
YBR198C	mclCplx	YCL010C
YBR198C	mclCplx	YDR167W
YBR198C	mclCplx	YGL066W
YBR198C	mclCplx	YGR274C
YBR198C	mclCplx	YMR005W
YBR198C	mclCplx	YMR227C
YBR198C	mclCplx	YMR223W
YBR198C	mclCplx	YHL047C
YBR198C	mclCplx	YHR099W
YGL112C	mclCplx	YDR145W
YGL112C	mclCplx	YGR252W
YGL112C	mclCplx	YDR448W
YGL112C	mclCplx	YBR081C
YGL112C	mclCplx	YPL254W
YGL112C	mclCplx	YDR176W
YGL112C	mclCplx	YMR236W
YGL112C	mclCplx	YLR055C
YGL112C	mclCplx	YPL011C
YGL112C	mclCplx	YML015C
YGL112C	mclCplx	YOL148C
YGL112C	mclCplx	YDR392W
YGL112C	mclCplx	YCL010C
YGL112C	mclCplx	YDR167W
YGL112C	mclCplx	YGL066W
YGL112C	mclCplx	YGR274C
YGL112C	mclCplx	YMR005W
YGL112C	mclCplx	YMR227C
YGL112C	mclCplx	YMR223W
YGL112C	mclCplx	YHL047C
YGL112C	mclCplx	YHR099W
YDR145W	mclCplx	YGR252W
YDR145W	mclCplx	YDR448W
YDR145W	mclCplx	YBR081C
YDR145W	mclCplx	YPL254W
YDR145W	mclCplx	YDR176W
YDR145W	mclCplx	YMR236W
YDR145W	mclCplx	YLR055C
YDR145W	mclCplx	YPL011C
YDR145W	mclCplx	YML015C
YDR145W	mclCplx	YOL148C
YDR145W	mclCplx	YDR392W
YDR145W	mclCplx	YCL010C
YDR145W	mclCplx	YDR167W
YDR145W	mclCplx	YGL066W
YDR145W	mclCplx	YGR274C
YDR145W	mclCplx	YMR005W
YDR145W	mclCplx	YMR227C
YDR145W	mclCplx	YMR223W
YDR145W	mclCplx	YHL047C
YGR252W	mclCplx	YDR448W
YGR252W	mclCplx	YBR081C
YGR252W	mclCplx	YPL254W
YGR252W	mclCplx	YDR176W
YGR252W	mclCplx	YMR236W
YGR252W	mclCplx	YLR055C
YGR252W	mclCplx	YML015C
YGR252W	mclCplx	YOL148C
YGR252W	mclCplx	YDR392W
YGR252W	mclCplx	YCL010C
YGR252W	mclCplx	YDR167W
YGR252W	mclCplx	YGL066W
YGR252W	mclCplx	YMR223W
YGR252W	mclCplx	YHR099W
YDR448W	mclCplx	YBR081C
YDR448W	mclCplx	YPL254W
YDR448W	mclCplx	YDR176W
YDR448W	mclCplx	YMR236W
YDR448W	mclCplx	YLR055C
YDR448W	mclCplx	YPL011C
YDR448W	mclCplx	YOL148C
YDR448W	mclCplx	YDR392W
YDR448W	mclCplx	YCL010C
YDR448W	mclCplx	YDR167W
YDR448W	mclCplx	YGL066W
YDR448W	mclCplx	YMR223W
YDR448W	mclCplx	YHR099W
YBR081C	mclCplx	YPL254W
YBR081C	mclCplx	YDR176W
YBR081C	mclCplx	YMR236W
YBR081C	mclCplx	YLR055C
YBR081C	mclCplx	YPL011C
YBR081C	mclCplx	YOL148C
YBR081C	mclCplx	YDR392W
YBR081C	mclCplx	YCL010C
YBR081C	mclCplx	YDR167W
YBR081C	mclCplx	YGL066W
YBR081C	mclCplx	YGR274C
YBR081C	mclCplx	YMR227C
YBR081C	mclCplx	YMR223W
YBR081C	mclCplx	YHR099W
YPL254W	mclCplx	YDR176W
YPL254W	mclCplx	YMR236W
YPL254W	mclCplx	YLR055C
YPL254W	mclCplx	YPL011C
YPL254W	mclCplx	YOL148C
YPL254W	mclCplx	YDR392W
YPL254W	mclCplx	YCL010C
YPL254W	mclCplx	YDR167W
YPL254W	mclCplx	YGL066W
YPL254W	mclCplx	YGR274C
YPL254W	mclCplx	YMR227C
YPL254W	mclCplx	YMR223W
YPL254W	mclCplx	YHR099W
YDR176W	mclCplx	YMR236W
YDR176W	mclCplx	YLR055C
YDR176W	mclCplx	YPL011C
YDR176W	mclCplx	YML015C
YDR176W	mclCplx	YOL148C
YDR176W	mclCplx	YDR392W
YDR176W	mclCplx	YCL010C
YDR176W	mclCplx	YDR167W
YDR176W	mclCplx	YGL066W
YDR176W	mclCplx	YMR227C
YDR176W	mclCplx	YMR223W
YDR176W	mclCplx	YHR099W
YMR236W	mclCplx	YLR055C
YMR236W	mclCplx	YPL011C
YMR236W	mclCplx	YML015C
YMR236W	mclCplx	YOL148C
YMR236W	mclCplx	YDR392W
YMR236W	mclCplx	YCL010C
YMR236W	mclCplx	YDR167W
YMR236W	mclCplx	YGL066W
YMR236W	mclCplx	YGR274C
YMR236W	mclCplx	YMR005W
YMR236W	mclCplx	YMR227C
YMR236W	mclCplx	YHL047C
YLR055C	mclCplx	YPL011C
YLR055C	mclCplx	YML015C
YLR055C	mclCplx	YOL148C
YLR055C	mclCplx	YDR392W
YLR055C	mclCplx	YCL010C
YLR055C	mclCplx	YDR167W
YLR055C	mclCplx	YGL066W
YLR055C	mclCplx	YMR005W
YLR055C	mclCplx	YMR223W
YLR055C	mclCplx	YHR099W
YPL011C	mclCplx	YML015C
YPL011C	mclCplx	YDR167W
YPL011C	mclCplx	YGL066W
YPL011C	mclCplx	YGR274C
YPL011C	mclCplx	YMR005W
YPL011C	mclCplx	YMR227C
YPL011C	mclCplx	YHL047C
YML015C	mclCplx	YDR167W
YML015C	mclCplx	YGR274C
YML015C	mclCplx	YMR005W
YML015C	mclCplx	YMR227C
YML015C	mclCplx	YHL047C
YOL148C	mclCplx	YDR392W
YOL148C	mclCplx	YCL010C
YOL148C	mclCplx	YDR167W
YOL148C	mclCplx	YGL066W
YOL148C	mclCplx	YMR223W
YOL148C	mclCplx	YHR099W
YDR392W	mclCplx	YCL010C
YDR392W	mclCplx	YDR167W
YDR392W	mclCplx	YGL066W
YDR392W	mclCplx	YMR223W
YDR392W	mclCplx	YHR099W
YCL010C	mclCplx	YDR167W
YCL010C	mclCplx	YGL066W
YCL010C	mclCplx	YMR223W
YCL010C	mclCplx	YHR099W
YDR167W	mclCplx	YGL066W
YDR167W	mclCplx	YGR274C
YDR167W	mclCplx	YMR005W
YDR167W	mclCplx	YMR227C
YDR167W	mclCplx	YMR223W
YDR167W	mclCplx	YHL047C
YGL066W	mclCplx	YMR223W
YGL066W	mclCplx	YHR099W
YGR274C	mclCplx	YMR005W
YGR274C	mclCplx	YMR227C
YGR274C	mclCplx	YML098W
YMR005W	mclCplx	YMR227C
YMR005W	mclCplx	YHL047C
YMR005W	mclCplx	YML098W
YMR227C	mclCplx	YHL047C
YDR322W	mclCplx	YNL005C
YDR322W	mclCplx	YMR024W
YDR322W	mclCplx	YDR237W
YDR322W	mclCplx	YNL252C
YDR322W	mclCplx	YLR439W
YDR322W	mclCplx	YDR462W
YDR322W	mclCplx	YDR116C
YDR322W	mclCplx	YJL063C
YDR322W	mclCplx	YCR071C
YDR322W	mclCplx	YML025C
YDR322W	mclCplx	YDR405W
YDR322W	mclCplx	YKR085C
YDR322W	mclCplx	YBL038W
YDR322W	mclCplx	YKL167C
YDR322W	mclCplx	YMR193W
YDR322W	mclCplx	YLR312W-A
YDR322W	mclCplx	YKR006C
YDR322W	mclCplx	YDR296W
YDR322W	mclCplx	YCR046C
YDR322W	mclCplx	YBR122C
YNL005C	mclCplx	YMR024W
YNL005C	mclCplx	YDR237W
YNL005C	mclCplx	YNL252C
YNL005C	mclCplx	YLR439W
YNL005C	mclCplx	YDR462W
YNL005C	mclCplx	YDR116C
YNL005C	mclCplx	YJL063C
YNL005C	mclCplx	YCR071C
YNL005C	mclCplx	YML025C
YNL005C	mclCplx	YDR405W
YNL005C	mclCplx	YKR085C
YNL005C	mclCplx	YBL038W
YNL005C	mclCplx	YDR296W
YNL005C	mclCplx	YCR046C
YMR024W	mclCplx	YDR237W
YMR024W	mclCplx	YLR439W
YMR024W	mclCplx	YDR462W
YMR024W	mclCplx	YDR116C
YMR024W	mclCplx	YJL063C
YMR024W	mclCplx	YCR071C
YMR024W	mclCplx	YML025C
YMR024W	mclCplx	YDR405W
YMR024W	mclCplx	YLR312W-A
YMR024W	mclCplx	YDR296W
YMR024W	mclCplx	YCR046C
YDR237W	mclCplx	YNL252C
YDR237W	mclCplx	YLR439W
YDR237W	mclCplx	YDR462W
YDR237W	mclCplx	YDR116C
YDR237W	mclCplx	YJL063C
YDR237W	mclCplx	YML025C
YDR237W	mclCplx	YKR085C
YDR237W	mclCplx	YBL038W
YDR237W	mclCplx	YDR296W
YDR237W	mclCplx	YCR046C
YDR237W	mclCplx	YBR122C
YNL252C	mclCplx	YLR439W
YNL252C	mclCplx	YDR462W
YNL252C	mclCplx	YDR116C
YNL252C	mclCplx	YJL063C
YNL252C	mclCplx	YCR071C
YNL252C	mclCplx	YML025C
YNL252C	mclCplx	YKR085C
YNL252C	mclCplx	YBL038W
YNL252C	mclCplx	YKL167C
YNL252C	mclCplx	YMR193W
YNL252C	mclCplx	YGR220C
YNL252C	mclCplx	YKR006C
YNL252C	mclCplx	YDR296W
YNL252C	mclCplx	YCR046C
YNL252C	mclCplx	YBR122C
YLR439W	mclCplx	YDR462W
YLR439W	mclCplx	YDR116C
YLR439W	mclCplx	YJL063C
YLR439W	mclCplx	YCR071C
YLR439W	mclCplx	YML025C
YLR439W	mclCplx	YDR405W
YLR439W	mclCplx	YKR085C
YLR439W	mclCplx	YNL284C
YLR439W	mclCplx	YBL038W
YLR439W	mclCplx	YKL167C
YLR439W	mclCplx	YMR193W
YLR439W	mclCplx	YKR006C
YLR439W	mclCplx	YDR296W
YLR439W	mclCplx	YCR046C
YLR439W	mclCplx	YBR122C
YDR462W	mclCplx	YJL063C
YDR462W	mclCplx	YCR071C
YDR462W	mclCplx	YML025C
YDR462W	mclCplx	YBL038W
YDR462W	mclCplx	YCR046C
YDR462W	mclCplx	YBR122C
YDR116C	mclCplx	YJL063C
YDR116C	mclCplx	YCR071C
YDR116C	mclCplx	YML025C
YDR116C	mclCplx	YKR085C
YDR116C	mclCplx	YBL038W
YDR116C	mclCplx	YKL167C
YDR116C	mclCplx	YMR193W
YDR116C	mclCplx	YLR312W-A
YDR116C	mclCplx	YKR006C
YDR116C	mclCplx	YDR296W
YDR116C	mclCplx	YCR046C
YDR116C	mclCplx	YBR122C
YJL063C	mclCplx	YCR071C
YJL063C	mclCplx	YML025C
YJL063C	mclCplx	YKR085C
YJL063C	mclCplx	YBL038W
YJL063C	mclCplx	YKL167C
YJL063C	mclCplx	YMR193W
YJL063C	mclCplx	YLR312W-A
YJL063C	mclCplx	YKR006C
YJL063C	mclCplx	YCR046C
YCR071C	mclCplx	YML025C
YCR071C	mclCplx	YDR405W
YCR071C	mclCplx	YNL284C
YCR071C	mclCplx	YPL173W
YCR071C	mclCplx	YBL038W
YCR071C	mclCplx	YKR006C
YCR071C	mclCplx	YDR296W
YCR071C	mclCplx	YCR046C
YML025C	mclCplx	YDR405W
YML025C	mclCplx	YKR085C
YML025C	mclCplx	YPL173W
YML025C	mclCplx	YKL167C
YML025C	mclCplx	YMR193W
YML025C	mclCplx	YGR220C
YML025C	mclCplx	YLR312W-A
YML025C	mclCplx	YKR006C
YML025C	mclCplx	YDR296W
YML025C	mclCplx	YCR046C
YDR405W	mclCplx	YNL284C
YDR405W	mclCplx	YPL173W
YDR405W	mclCplx	YKR006C
YKR085C	mclCplx	YBL038W
YKR085C	mclCplx	YKL167C
YKR085C	mclCplx	YMR193W
YKR085C	mclCplx	YGR220C
YKR085C	mclCplx	YKR006C
YKR085C	mclCplx	YDR296W
YKR085C	mclCplx	YCR046C
YNL284C	mclCplx	YPL173W
YNL284C	mclCplx	YBL038W
YBL038W	mclCplx	YKR006C
YBL038W	mclCplx	YDR296W
YBL038W	mclCplx	YCR046C
YKL167C	mclCplx	YKR006C
YKL167C	mclCplx	YDR296W
YKL167C	mclCplx	YCR046C
YMR193W	mclCplx	YGR220C
YMR193W	mclCplx	YDR296W
YMR193W	mclCplx	YCR046C
YKR006C	mclCplx	YDR296W
YKR006C	mclCplx	YCR046C
YDR296W	mclCplx	YCR046C
YDR296W	mclCplx	YBR122C
YCR046C	mclCplx	YBR122C
YDR190C	mclCplx	YPL235W
YDR190C	mclCplx	YLR085C
YDR190C	mclCplx	YJL081C
YDR190C	mclCplx	YFL039C
YDR190C	mclCplx	YGR002C
YDR190C	mclCplx	YFL013C
YDR190C	mclCplx	YOR141C
YDR190C	mclCplx	YDL002C
YDR190C	mclCplx	YNL107W
YDR190C	mclCplx	YLR052W
YDR190C	mclCplx	YGL150C
YDR190C	mclCplx	YER092W
YDR190C	mclCplx	YBR231C
YDR190C	mclCplx	YAL011W
YDR190C	mclCplx	YDR485C
YDR190C	mclCplx	YLR399C
YDR190C	mclCplx	YDR334W
YDR190C	mclCplx	YML041C
YDR190C	mclCplx	YLR385C
YDR190C	mclCplx	YNL059C
YPL235W	mclCplx	YLR085C
YPL235W	mclCplx	YJL081C
YPL235W	mclCplx	YFL039C
YPL235W	mclCplx	YGR002C
YPL235W	mclCplx	YFL013C
YPL235W	mclCplx	YOR141C
YPL235W	mclCplx	YDL002C
YPL235W	mclCplx	YNL107W
YPL235W	mclCplx	YLR052W
YPL235W	mclCplx	YGL150C
YPL235W	mclCplx	YER092W
YPL235W	mclCplx	YBR231C
YPL235W	mclCplx	YAL011W
YPL235W	mclCplx	YDR485C
YPL235W	mclCplx	YLR399C
YPL235W	mclCplx	YDR334W
YPL235W	mclCplx	YML041C
YPL235W	mclCplx	YLR385C
YPL235W	mclCplx	YNL059C
YLR085C	mclCplx	YJL081C
YLR085C	mclCplx	YFL039C
YLR085C	mclCplx	YBR231C
YLR085C	mclCplx	YAL011W
YLR085C	mclCplx	YDR485C
YLR085C	mclCplx	YDR334W
YLR085C	mclCplx	YML041C
YLR085C	mclCplx	YLR385C
YJL081C	mclCplx	YFL039C
YJL081C	mclCplx	YGR002C
YJL081C	mclCplx	YFL013C
YJL081C	mclCplx	YOR141C
YJL081C	mclCplx	YDL002C
YJL081C	mclCplx	YNL107W
YJL081C	mclCplx	YLR052W
YJL081C	mclCplx	YGL150C
YJL081C	mclCplx	YHR090C
YJL081C	mclCplx	YER092W
YJL081C	mclCplx	YBR231C
YJL081C	mclCplx	YAL011W
YJL081C	mclCplx	YLR399C
YJL081C	mclCplx	YDR334W
YJL081C	mclCplx	YLR385C
YFL039C	mclCplx	YGR002C
YFL039C	mclCplx	YFL013C
YFL039C	mclCplx	YOR141C
YFL039C	mclCplx	YDL002C
YFL039C	mclCplx	YNL107W
YFL039C	mclCplx	YLR052W
YFL039C	mclCplx	YGL150C
YFL039C	mclCplx	YHR090C
YFL039C	mclCplx	YBR231C
YFL039C	mclCplx	YAL011W
YFL039C	mclCplx	YLR399C
YFL039C	mclCplx	YDR334W
YFL039C	mclCplx	YML041C
YGR002C	mclCplx	YNL107W
YGR002C	mclCplx	YHR090C
YGR002C	mclCplx	YBR231C
YGR002C	mclCplx	YAL011W
YGR002C	mclCplx	YLR399C
YGR002C	mclCplx	YLR385C
YFL013C	mclCplx	YOR141C
YFL013C	mclCplx	YDL002C
YFL013C	mclCplx	YLR052W
YFL013C	mclCplx	YGL150C
YFL013C	mclCplx	YER092W
YFL013C	mclCplx	YNL059C
YOR141C	mclCplx	YDL002C
YOR141C	mclCplx	YLR052W
YOR141C	mclCplx	YGL150C
YOR141C	mclCplx	YER092W
YOR141C	mclCplx	YNL059C
YDL002C	mclCplx	YLR052W
YDL002C	mclCplx	YGL150C
YDL002C	mclCplx	YER092W
YDL002C	mclCplx	YNL059C
YNL107W	mclCplx	YHR090C
YNL107W	mclCplx	YBR231C
YNL107W	mclCplx	YAL011W
YNL107W	mclCplx	YLR399C
YNL107W	mclCplx	YDR334W
YNL107W	mclCplx	YLR385C
YLR052W	mclCplx	YGL150C
YLR052W	mclCplx	YER092W
YLR052W	mclCplx	YNL059C
YGL150C	mclCplx	YER092W
YGL150C	mclCplx	YNL059C
YHR090C	mclCplx	YLR399C
YBR231C	mclCplx	YAL011W
YBR231C	mclCplx	YDR485C
YBR231C	mclCplx	YLR399C
YBR231C	mclCplx	YDR334W
YBR231C	mclCplx	YLR385C
YAL011W	mclCplx	YDR485C
YAL011W	mclCplx	YDR334W
YAL011W	mclCplx	YLR385C
YDR485C	mclCplx	YDR334W
YDR485C	mclCplx	YML041C
YDR485C	mclCplx	YLR385C
YLR399C	mclCplx	YDR334W
YLR399C	mclCplx	YLR385C
YDR334W	mclCplx	YLR385C
YHR069C	mclCplx	YOR001W
YHR069C	mclCplx	YCR035C
YHR069C	mclCplx	YNL232W
YHR069C	mclCplx	YOL021C
YHR069C	mclCplx	YNL189W
YHR069C	mclCplx	YOL142W
YHR069C	mclCplx	YGR195W
YHR069C	mclCplx	YDL111C
YHR069C	mclCplx	YGR095C
YHR069C	mclCplx	YDR280W
YHR069C	mclCplx	YOR076C
YHR069C	mclCplx	YHR081W
YHR069C	mclCplx	YGR158C
YHR069C	mclCplx	YNR024W
YOR001W	mclCplx	YCR035C
YOR001W	mclCplx	YNL232W
YOR001W	mclCplx	YOL021C
YOR001W	mclCplx	YNL189W
YOR001W	mclCplx	YOL142W
YOR001W	mclCplx	YGR195W
YOR001W	mclCplx	YDL111C
YOR001W	mclCplx	YGR095C
YOR001W	mclCplx	YDR280W
YOR001W	mclCplx	YOR076C
YOR001W	mclCplx	YHR081W
YOR001W	mclCplx	YGR158C
YOR001W	mclCplx	YNR024W
YCR035C	mclCplx	YNL232W
YCR035C	mclCplx	YOL021C
YCR035C	mclCplx	YNL189W
YCR035C	mclCplx	YOL142W
YCR035C	mclCplx	YGR195W
YCR035C	mclCplx	YDL111C
YCR035C	mclCplx	YGR095C
YCR035C	mclCplx	YDR280W
YCR035C	mclCplx	YOR076C
YCR035C	mclCplx	YHR081W
YCR035C	mclCplx	YGR158C
YNL232W	mclCplx	YOL021C
YNL232W	mclCplx	YNL189W
YNL232W	mclCplx	YOL142W
YNL232W	mclCplx	YGR195W
YNL232W	mclCplx	YDL111C
YNL232W	mclCplx	YGR095C
YNL232W	mclCplx	YDR280W
YNL232W	mclCplx	YOR076C
YNL232W	mclCplx	YHR081W
YNL232W	mclCplx	YGR158C
YOL021C	mclCplx	YNL189W
YOL021C	mclCplx	YOL142W
YOL021C	mclCplx	YGR195W
YOL021C	mclCplx	YDL111C
YOL021C	mclCplx	YGR095C
YOL021C	mclCplx	YDR280W
YOL021C	mclCplx	YOR076C
YOL021C	mclCplx	YHR081W
YOL021C	mclCplx	YGR158C
YOL021C	mclCplx	YNR024W
YNL189W	mclCplx	YOL142W
YNL189W	mclCplx	YGR195W
YNL189W	mclCplx	YDL111C
YNL189W	mclCplx	YGR095C
YNL189W	mclCplx	YDR280W
YNL189W	mclCplx	YOR076C
YNL189W	mclCplx	YGR158C
YNL189W	mclCplx	YLR335W
YNL189W	mclCplx	YAR002W
YNL189W	mclCplx	YOR098C
YNL189W	mclCplx	YPL020C
YNL189W	mclCplx	YGR202C
YOL142W	mclCplx	YGR195W
YOL142W	mclCplx	YDL111C
YOL142W	mclCplx	YGR095C
YOL142W	mclCplx	YDR280W
YOL142W	mclCplx	YOR076C
YOL142W	mclCplx	YHR081W
YOL142W	mclCplx	YGR158C
YGR195W	mclCplx	YDL111C
YGR195W	mclCplx	YGR095C
YGR195W	mclCplx	YDR280W
YGR195W	mclCplx	YOR076C
YGR195W	mclCplx	YHR081W
YGR195W	mclCplx	YGR158C
YDL111C	mclCplx	YGR095C
YDL111C	mclCplx	YDR280W
YDL111C	mclCplx	YOR076C
YDL111C	mclCplx	YHR081W
YDL111C	mclCplx	YGR158C
YGR095C	mclCplx	YDR280W
YGR095C	mclCplx	YOR076C
YGR095C	mclCplx	YHR081W
YGR095C	mclCplx	YGR158C
YDR280W	mclCplx	YOR076C
YDR280W	mclCplx	YHR081W
YDR280W	mclCplx	YGR158C
YDR280W	mclCplx	YNR024W
YOR076C	mclCplx	YHR081W
YOR076C	mclCplx	YGR158C
YHR081W	mclCplx	YGR158C
YHR081W	mclCplx	YNR024W
YLR335W	mclCplx	YAR002W
YOR098C	mclCplx	YGR202C
YLR115W	mclCplx	YLR277C
YLR115W	mclCplx	YKR002W
YLR115W	mclCplx	YAL043C
YLR115W	mclCplx	YKL059C
YLR115W	mclCplx	YNL317W
YLR115W	mclCplx	YKL018W
YLR115W	mclCplx	YGR156W
YLR115W	mclCplx	YER133W
YLR115W	mclCplx	YDR301W
YLR115W	mclCplx	YJR093C
YLR115W	mclCplx	YDR195W
YLR115W	mclCplx	YPR107C
YLR115W	mclCplx	YNL222W
YLR277C	mclCplx	YKR002W
YLR277C	mclCplx	YAL043C
YLR277C	mclCplx	YKL059C
YLR277C	mclCplx	YNL317W
YLR277C	mclCplx	YKL018W
YLR277C	mclCplx	YGR156W
YLR277C	mclCplx	YER133W
YLR277C	mclCplx	YDR301W
YLR277C	mclCplx	YJR093C
YLR277C	mclCplx	YDR195W
YLR277C	mclCplx	YPR107C
YLR277C	mclCplx	YNL222W
YKR002W	mclCplx	YAL043C
YKR002W	mclCplx	YKL059C
YKR002W	mclCplx	YNL317W
YKR002W	mclCplx	YKL018W
YKR002W	mclCplx	YGR156W
YKR002W	mclCplx	YER133W
YKR002W	mclCplx	YDR301W
YKR002W	mclCplx	YJR093C
YKR002W	mclCplx	YDR195W
YKR002W	mclCplx	YPR107C
YKR002W	mclCplx	YNL222W
YAL043C	mclCplx	YKL059C
YAL043C	mclCplx	YNL317W
YAL043C	mclCplx	YKL018W
YAL043C	mclCplx	YGR156W
YAL043C	mclCplx	YER133W
YAL043C	mclCplx	YDR301W
YAL043C	mclCplx	YJR093C
YAL043C	mclCplx	YDR195W
YAL043C	mclCplx	YPR107C
YAL043C	mclCplx	YNL222W
YAL043C	mclCplx	YOR179C
YKL059C	mclCplx	YNL317W
YKL059C	mclCplx	YKL018W
YKL059C	mclCplx	YGR156W
YKL059C	mclCplx	YER133W
YKL059C	mclCplx	YDR301W
YKL059C	mclCplx	YJR093C
YKL059C	mclCplx	YDR195W
YKL059C	mclCplx	YPR107C
YKL059C	mclCplx	YNL222W
YNL317W	mclCplx	YKL018W
YNL317W	mclCplx	YGR156W
YNL317W	mclCplx	YER133W
YNL317W	mclCplx	YDR301W
YNL317W	mclCplx	YJR093C
YNL317W	mclCplx	YDR195W
YNL317W	mclCplx	YPR107C
YNL317W	mclCplx	YNL222W
YKL018W	mclCplx	YGR156W
YKL018W	mclCplx	YER133W
YKL018W	mclCplx	YDR301W
YKL018W	mclCplx	YJR093C
YKL018W	mclCplx	YDR195W
YKL018W	mclCplx	YPR107C
YKL018W	mclCplx	YNL222W
YKL018W	mclCplx	YOR179C
YGR156W	mclCplx	YER133W
YGR156W	mclCplx	YDR301W
YGR156W	mclCplx	YJR093C
YGR156W	mclCplx	YDR195W
YGR156W	mclCplx	YPR107C
YGR156W	mclCplx	YNL222W
[truncated: 2,411 more rows]
