# Supplementary material for: A high-accuracy consensus map of yeast protein complexes reveals modular nature of gene essentiality
Source: BMC Bioinformatics. 2007 Jul 2;8:236. doi: 10.1186/1471-2105-8-236 (PMC1940025; doi:10.1186/1471-2105-8-236)
Supplement: Additional File 2 [file 1471-2105-8-236-S2.zip › E2-complexes.props]

#This file specifies visual mappings for Cytoscape and has been automatically generated.
# WARNING: any changes you make to this file while Cytoscape is running may be overwritten.
# Any changes may make these visual mappings unreadable.
# Please make sure you know what you are doing before modifying this file by hand.
#Thu Dec 21 20:31:57 CST 2006

edgeAppearanceCalculator.ProteinComplex.defaultEdgeColor=0,0,255
edgeAppearanceCalculator.ProteinComplex.defaultEdgeFont=Default,plain,10
edgeAppearanceCalculator.ProteinComplex.defaultEdgeLabel=
edgeAppearanceCalculator.ProteinComplex.defaultEdgeLineType=LINE_1
edgeAppearanceCalculator.ProteinComplex.defaultEdgeSourceArrow=NONE
edgeAppearanceCalculator.ProteinComplex.defaultEdgeTargetArrow=NONE
edgeAppearanceCalculator.ProteinComplex.defaultEdgeToolTip=
edgeAppearanceCalculator.ProteinComplex.edgeColorCalculator=BasicDiscrete
edgeAppearanceCalculator.ProteinComplex.edgeFontFaceCalculator=null
edgeAppearanceCalculator.ProteinComplex.edgeFontSizeCalculator=null
edgeAppearanceCalculator.ProteinComplex.edgeLabelCalculator=null
edgeAppearanceCalculator.ProteinComplex.edgeLineTypeCalculator=null
edgeAppearanceCalculator.ProteinComplex.edgeSourceArrowCalculator=null
edgeAppearanceCalculator.ProteinComplex.edgeTargetArrowCalculator=null
edgeAppearanceCalculator.ProteinComplex.edgeToolTipCalculator=null
edgeAppearanceCalculator.Sample1.defaultEdgeColor=0,0,0
edgeAppearanceCalculator.Sample1.defaultEdgeFont=Default,plain,10
edgeAppearanceCalculator.Sample1.defaultEdgeLabel=
edgeAppearanceCalculator.Sample1.defaultEdgeLineType=LINE_1
edgeAppearanceCalculator.Sample1.defaultEdgeSourceArrow=NONE
edgeAppearanceCalculator.Sample1.defaultEdgeTargetArrow=NONE
edgeAppearanceCalculator.Sample1.defaultEdgeToolTip=
edgeAppearanceCalculator.Sample1.edgeColorCalculator=BasicDiscrete
edgeAppearanceCalculator.Sample1.edgeFontFaceCalculator=null
edgeAppearanceCalculator.Sample1.edgeFontSizeCalculator=null
edgeAppearanceCalculator.Sample1.edgeLabelCalculator=EdgeLabel
edgeAppearanceCalculator.Sample1.edgeLineTypeCalculator=InteractionType
edgeAppearanceCalculator.Sample1.edgeSourceArrowCalculator=null
edgeAppearanceCalculator.Sample1.edgeTargetArrowCalculator=null
edgeAppearanceCalculator.Sample1.edgeToolTipCalculator=null
edgeAppearanceCalculator.Sample2.defaultEdgeColor=0,0,0
edgeAppearanceCalculator.Sample2.defaultEdgeFont=Default,plain,10
edgeAppearanceCalculator.Sample2.defaultEdgeLabel=
edgeAppearanceCalculator.Sample2.defaultEdgeLineType=LINE_1
edgeAppearanceCalculator.Sample2.defaultEdgeSourceArrow=NONE
edgeAppearanceCalculator.Sample2.defaultEdgeTargetArrow=NONE
edgeAppearanceCalculator.Sample2.defaultEdgeToolTip=
edgeAppearanceCalculator.Sample2.edgeColorCalculator=null
edgeAppearanceCalculator.Sample2.edgeFontFaceCalculator=null
edgeAppearanceCalculator.Sample2.edgeFontSizeCalculator=null
edgeAppearanceCalculator.Sample2.edgeLabelCalculator=null
edgeAppearanceCalculator.Sample2.edgeLineTypeCalculator=null
edgeAppearanceCalculator.Sample2.edgeSourceArrowCalculator=null
edgeAppearanceCalculator.Sample2.edgeTargetArrowCalculator=null
edgeAppearanceCalculator.Sample2.edgeToolTipCalculator=null
edgeAppearanceCalculator.SimpleBioMoleculeEditor.defaultEdgeColor=0,0,0
edgeAppearanceCalculator.SimpleBioMoleculeEditor.defaultEdgeFont=Default,plain,10
edgeAppearanceCalculator.SimpleBioMoleculeEditor.defaultEdgeLabel=
edgeAppearanceCalculator.SimpleBioMoleculeEditor.defaultEdgeLineType=LINE_1
edgeAppearanceCalculator.SimpleBioMoleculeEditor.defaultEdgeSourceArrow=NONE
edgeAppearanceCalculator.SimpleBioMoleculeEditor.defaultEdgeTargetArrow=NONE
edgeAppearanceCalculator.SimpleBioMoleculeEditor.defaultEdgeToolTip=
edgeAppearanceCalculator.SimpleBioMoleculeEditor.edgeColorCalculator=null
edgeAppearanceCalculator.SimpleBioMoleculeEditor.edgeFontFaceCalculator=null
edgeAppearanceCalculator.SimpleBioMoleculeEditor.edgeFontSizeCalculator=null
edgeAppearanceCalculator.SimpleBioMoleculeEditor.edgeLabelCalculator=null
edgeAppearanceCalculator.SimpleBioMoleculeEditor.edgeLineTypeCalculator=null
edgeAppearanceCalculator.SimpleBioMoleculeEditor.edgeSourceArrowCalculator=null
edgeAppearanceCalculator.SimpleBioMoleculeEditor.edgeTargetArrowCalculator=SimpleBioMoleculeEditor target arrows
edgeAppearanceCalculator.SimpleBioMoleculeEditor.edgeToolTipCalculator=null
edgeAppearanceCalculator.default.defaultEdgeColor=0,0,0
edgeAppearanceCalculator.default.defaultEdgeFont=Default,plain,10
edgeAppearanceCalculator.default.defaultEdgeLabel=
edgeAppearanceCalculator.default.defaultEdgeLineType=LINE_1
edgeAppearanceCalculator.default.defaultEdgeSourceArrow=NONE
edgeAppearanceCalculator.default.defaultEdgeTargetArrow=NONE
edgeAppearanceCalculator.default.defaultEdgeToolTip=
edgeAppearanceCalculator.default.edgeColorCalculator=null
edgeAppearanceCalculator.default.edgeFontFaceCalculator=null
edgeAppearanceCalculator.default.edgeFontSizeCalculator=null
edgeAppearanceCalculator.default.edgeLabelCalculator=null
edgeAppearanceCalculator.default.edgeLineTypeCalculator=null
edgeAppearanceCalculator.default.edgeSourceArrowCalculator=null
edgeAppearanceCalculator.default.edgeTargetArrowCalculator=null
edgeAppearanceCalculator.default.edgeToolTipCalculator=null
edgeArrowCalculator.BasicContinuous.class=cytoscape.visual.calculators.GenericEdgeArrowCalculator
edgeArrowCalculator.BasicContinuous.mapping.boundaryvalues=2
edgeArrowCalculator.BasicContinuous.mapping.bv0.domainvalue=0.0010
edgeArrowCalculator.BasicContinuous.mapping.bv0.equal=NONE
edgeArrowCalculator.BasicContinuous.mapping.bv0.greater=NONE
edgeArrowCalculator.BasicContinuous.mapping.bv0.lesser=NONE
edgeArrowCalculator.BasicContinuous.mapping.bv1.domainvalue=0.01
edgeArrowCalculator.BasicContinuous.mapping.bv1.equal=NONE
edgeArrowCalculator.BasicContinuous.mapping.bv1.greater=NONE
edgeArrowCalculator.BasicContinuous.mapping.bv1.lesser=NONE
edgeArrowCalculator.BasicContinuous.mapping.controller=pvalues
edgeArrowCalculator.BasicContinuous.mapping.interpolator=FlatInterpolator
edgeArrowCalculator.BasicContinuous.mapping.type=ContinuousMapping
edgeArrowCalculator.BasicDiscrete.class=cytoscape.visual.calculators.GenericEdgeArrowCalculator
edgeArrowCalculator.BasicDiscrete.mapping.controller=interaction
edgeArrowCalculator.BasicDiscrete.mapping.map.pd=NONE
edgeArrowCalculator.BasicDiscrete.mapping.map.pp=NONE
edgeArrowCalculator.BasicDiscrete.mapping.type=DiscreteMapping
edgeArrowCalculator.SimpleBioMoleculeEditor\ target\ arrows.class=cytoscape.visual.calculators.GenericEdgeArrowCalculator
edgeArrowCalculator.SimpleBioMoleculeEditor\ target\ arrows.mapping.controller=EDGE_TYPE
edgeArrowCalculator.SimpleBioMoleculeEditor\ target\ arrows.mapping.map.Activation=BLACK_DELTA
edgeArrowCalculator.SimpleBioMoleculeEditor\ target\ arrows.mapping.map.Catalysis=BLACK_CIRCLE
edgeArrowCalculator.SimpleBioMoleculeEditor\ target\ arrows.mapping.map.Inhibition=BLACK_T
edgeArrowCalculator.SimpleBioMoleculeEditor\ target\ arrows.mapping.type=DiscreteMapping
edgeColorCalculator.BasicDiscrete.class=cytoscape.visual.calculators.GenericEdgeColorCalculator
edgeColorCalculator.BasicDiscrete.mapping.controller=interaction
edgeColorCalculator.BasicDiscrete.mapping.map.GO=255,153,0
edgeColorCalculator.BasicDiscrete.mapping.map.RAW=153,102,255
edgeColorCalculator.BasicDiscrete.mapping.map.SLinCPLX=0,255,0
edgeColorCalculator.BasicDiscrete.mapping.map.TAPMS=0,0,255
edgeColorCalculator.BasicDiscrete.mapping.map.cr=255,150,0
edgeColorCalculator.BasicDiscrete.mapping.map.gd=0,255,255
edgeColorCalculator.BasicDiscrete.mapping.map.gl=0,255,0
edgeColorCalculator.BasicDiscrete.mapping.map.mclCplx=0,0,255
edgeColorCalculator.BasicDiscrete.mapping.map.mipsCplx=255,102,0
edgeColorCalculator.BasicDiscrete.mapping.map.pd=255,0,0
edgeColorCalculator.BasicDiscrete.mapping.map.pp=0,0,255
edgeColorCalculator.BasicDiscrete.mapping.map.pr=255,0,255
edgeColorCalculator.BasicDiscrete.mapping.map.rc=150,150,0
edgeColorCalculator.BasicDiscrete.mapping.map.sl=0,255,0
edgeColorCalculator.BasicDiscrete.mapping.type=DiscreteMapping
edgeFontFaceCalculator.BasicContinuous.class=cytoscape.visual.calculators.GenericEdgeFontFaceCalculator
edgeFontFaceCalculator.BasicContinuous.mapping.boundaryvalues=2
edgeFontFaceCalculator.BasicContinuous.mapping.bv0.domainvalue=0.0010
edgeFontFaceCalculator.BasicContinuous.mapping.bv0.equal=Default,bold,12
edgeFontFaceCalculator.BasicContinuous.mapping.bv0.greater=Default,plain,11
edgeFontFaceCalculator.BasicContinuous.mapping.bv0.lesser=Default,bold,12
edgeFontFaceCalculator.BasicContinuous.mapping.bv1.domainvalue=0.01
edgeFontFaceCalculator.BasicContinuous.mapping.bv1.equal=Default,plain,11
edgeFontFaceCalculator.BasicContinuous.mapping.bv1.greater=Default,italic,10
edgeFontFaceCalculator.BasicContinuous.mapping.bv1.lesser=Default,plain,11
edgeFontFaceCalculator.BasicContinuous.mapping.controller=pvalues
edgeFontFaceCalculator.BasicContinuous.mapping.interpolator=FlatInterpolator
edgeFontFaceCalculator.BasicContinuous.mapping.type=ContinuousMapping
edgeFontFaceCalculator.BasicDiscrete.class=cytoscape.visual.calculators.GenericEdgeFontFaceCalculator
edgeFontFaceCalculator.BasicDiscrete.mapping.controller=interaction
edgeFontFaceCalculator.BasicDiscrete.mapping.map.pd=Serif,italic,11
edgeFontFaceCalculator.BasicDiscrete.mapping.map.pp=Serif,bold,12
edgeFontFaceCalculator.BasicDiscrete.mapping.type=DiscreteMapping
edgeFontSizeCalculator.BasicContinuous.class=cytoscape.visual.calculators.GenericEdgeFontSizeCalculator
edgeFontSizeCalculator.BasicContinuous.mapping.boundaryvalues=2
edgeFontSizeCalculator.BasicContinuous.mapping.bv0.domainvalue=0.0010
edgeFontSizeCalculator.BasicContinuous.mapping.bv0.equal=12.0
edgeFontSizeCalculator.BasicContinuous.mapping.bv0.greater=11.0
edgeFontSizeCalculator.BasicContinuous.mapping.bv0.lesser=12.0
edgeFontSizeCalculator.BasicContinuous.mapping.bv1.domainvalue=0.01
edgeFontSizeCalculator.BasicContinuous.mapping.bv1.equal=11.0
edgeFontSizeCalculator.BasicContinuous.mapping.bv1.greater=10.0
edgeFontSizeCalculator.BasicContinuous.mapping.bv1.lesser=11.0
edgeFontSizeCalculator.BasicContinuous.mapping.controller=pvalues
edgeFontSizeCalculator.BasicContinuous.mapping.interpolator=FlatInterpolator
edgeFontSizeCalculator.BasicContinuous.mapping.type=ContinuousMapping
edgeFontSizeCalculator.BasicDiscrete.class=cytoscape.visual.calculators.GenericEdgeFontSizeCalculator
edgeFontSizeCalculator.BasicDiscrete.mapping.controller=interaction
edgeFontSizeCalculator.BasicDiscrete.mapping.map.pd=11.0
edgeFontSizeCalculator.BasicDiscrete.mapping.map.pp=12.0
edgeFontSizeCalculator.BasicDiscrete.mapping.type=DiscreteMapping
edgeLabelCalculator.BasicContinuous.class=cytoscape.visual.calculators.GenericEdgeLabelCalculator
edgeLabelCalculator.BasicContinuous.mapping.boundaryvalues=2
edgeLabelCalculator.BasicContinuous.mapping.bv0.domainvalue=0.0010
edgeLabelCalculator.BasicContinuous.mapping.bv0.equal=good
edgeLabelCalculator.BasicContinuous.mapping.bv0.greater=ok
edgeLabelCalculator.BasicContinuous.mapping.bv0.lesser=good
edgeLabelCalculator.BasicContinuous.mapping.bv1.domainvalue=0.01
edgeLabelCalculator.BasicContinuous.mapping.bv1.equal=ok
edgeLabelCalculator.BasicContinuous.mapping.bv1.greater=poor
edgeLabelCalculator.BasicContinuous.mapping.bv1.lesser=ok
edgeLabelCalculator.BasicContinuous.mapping.controller=pvalues
edgeLabelCalculator.BasicContinuous.mapping.interpolator=FlatInterpolator
edgeLabelCalculator.BasicContinuous.mapping.type=ContinuousMapping
edgeLabelCalculator.BasicDiscrete.class=cytoscape.visual.calculators.GenericEdgeLabelCalculator
edgeLabelCalculator.BasicDiscrete.mapping.controller=interaction
edgeLabelCalculator.BasicDiscrete.mapping.map.pd=pd
edgeLabelCalculator.BasicDiscrete.mapping.map.pp=pp
edgeLabelCalculator.BasicDiscrete.mapping.type=DiscreteMapping
edgeLabelCalculator.EdgeLabel.class=cytoscape.visual.calculators.GenericEdgeLabelCalculator
edgeLabelCalculator.EdgeLabel.mapping.controller=interaction
edgeLabelCalculator.EdgeLabel.mapping.type=PassThroughMapping
edgeLabelCalculator.testPassThrough.class=cytoscape.visual.calculators.GenericEdgeLabelCalculator
edgeLabelCalculator.testPassThrough.mapping.controller=label
edgeLabelCalculator.testPassThrough.mapping.type=PassThroughMapping
edgeLineTypeCalculator.BasicContinuous.class=cytoscape.visual.calculators.GenericEdgeLineTypeCalculator
edgeLineTypeCalculator.BasicContinuous.mapping.boundaryvalues=2
edgeLineTypeCalculator.BasicContinuous.mapping.bv0.domainvalue=0.0010
edgeLineTypeCalculator.BasicContinuous.mapping.bv0.equal=LINE_3
edgeLineTypeCalculator.BasicContinuous.mapping.bv0.greater=LINE_1
edgeLineTypeCalculator.BasicContinuous.mapping.bv0.lesser=LINE_3
edgeLineTypeCalculator.BasicContinuous.mapping.bv1.domainvalue=0.01
edgeLineTypeCalculator.BasicContinuous.mapping.bv1.equal=LINE_1
edgeLineTypeCalculator.BasicContinuous.mapping.bv1.greater=DASHED_1
edgeLineTypeCalculator.BasicContinuous.mapping.bv1.lesser=LINE_1
edgeLineTypeCalculator.BasicContinuous.mapping.controller=pvalues
edgeLineTypeCalculator.BasicContinuous.mapping.interpolator=FlatInterpolator
edgeLineTypeCalculator.BasicContinuous.mapping.type=ContinuousMapping
edgeLineTypeCalculator.BasicDiscrete.class=cytoscape.visual.calculators.GenericEdgeLineTypeCalculator
edgeLineTypeCalculator.BasicDiscrete.mapping.controller=interaction
edgeLineTypeCalculator.BasicDiscrete.mapping.map.pd=LINE_1
edgeLineTypeCalculator.BasicDiscrete.mapping.map.pp=DASHED_1
edgeLineTypeCalculator.BasicDiscrete.mapping.type=DiscreteMapping
edgeLineTypeCalculator.InteractionType.class=cytoscape.visual.calculators.GenericEdgeLineTypeCalculator
edgeLineTypeCalculator.InteractionType.mapping.controller=interaction
edgeLineTypeCalculator.InteractionType.mapping.map.pd=DASHED_1
edgeLineTypeCalculator.InteractionType.mapping.map.pp=LINE_1
edgeLineTypeCalculator.InteractionType.mapping.type=DiscreteMapping
edgeToolTipCalculator.BasicContinuous.class=cytoscape.visual.calculators.GenericEdgeToolTipCalculator
edgeToolTipCalculator.BasicContinuous.mapping.boundaryvalues=2
edgeToolTipCalculator.BasicContinuous.mapping.bv0.domainvalue=0.0010
edgeToolTipCalculator.BasicContinuous.mapping.bv0.equal=smallest
edgeToolTipCalculator.BasicContinuous.mapping.bv0.greater=small
edgeToolTipCalculator.BasicContinuous.mapping.bv0.lesser=smallest
edgeToolTipCalculator.BasicContinuous.mapping.bv1.domainvalue=0.01
edgeToolTipCalculator.BasicContinuous.mapping.bv1.equal=small
edgeToolTipCalculator.BasicContinuous.mapping.bv1.greater=large
edgeToolTipCalculator.BasicContinuous.mapping.bv1.lesser=small
edgeToolTipCalculator.BasicContinuous.mapping.controller=pvalues
edgeToolTipCalculator.BasicContinuous.mapping.interpolator=FlatInterpolator
edgeToolTipCalculator.BasicContinuous.mapping.type=ContinuousMapping
edgeToolTipCalculator.BasicDiscrete.class=cytoscape.visual.calculators.GenericEdgeToolTipCalculator
edgeToolTipCalculator.BasicDiscrete.mapping.controller=interaction
edgeToolTipCalculator.BasicDiscrete.mapping.map.pd=pd Tip
edgeToolTipCalculator.BasicDiscrete.mapping.map.pp=pp Tip
edgeToolTipCalculator.BasicDiscrete.mapping.type=DiscreteMapping
globalAppearanceCalculator.ProteinComplex.defaultBackgroundColor=255,255,255
globalAppearanceCalculator.ProteinComplex.defaultEdgeReverseSelectionColor=0,255,0
globalAppearanceCalculator.ProteinComplex.defaultEdgeSelectionColor=255,0,0
globalAppearanceCalculator.ProteinComplex.defaultNodeReverseSelectionColor=0,255,0
globalAppearanceCalculator.ProteinComplex.defaultNodeSelectionColor=255,255,0
globalAppearanceCalculator.ProteinComplex.defaultSloppySelectionColor=128,128,128
globalAppearanceCalculator.Sample1.defaultBackgroundColor=255,255,255
globalAppearanceCalculator.Sample1.defaultEdgeReverseSelectionColor=0,255,0
globalAppearanceCalculator.Sample1.defaultEdgeSelectionColor=255,0,0
globalAppearanceCalculator.Sample1.defaultNodeReverseSelectionColor=0,255,0
globalAppearanceCalculator.Sample1.defaultNodeSelectionColor=255,255,0
globalAppearanceCalculator.Sample1.defaultSloppySelectionColor=128,128,128
globalAppearanceCalculator.Sample2.defaultBackgroundColor=255,255,255
globalAppearanceCalculator.Sample2.defaultEdgeReverseSelectionColor=0,255,0
globalAppearanceCalculator.Sample2.defaultEdgeSelectionColor=255,0,0
globalAppearanceCalculator.Sample2.defaultNodeReverseSelectionColor=0,255,0
globalAppearanceCalculator.Sample2.defaultNodeSelectionColor=255,255,0
globalAppearanceCalculator.Sample2.defaultSloppySelectionColor=128,128,128
globalAppearanceCalculator.SimpleBioMoleculeEditor.defaultBackgroundColor=204,204,255
globalAppearanceCalculator.SimpleBioMoleculeEditor.defaultEdgeReverseSelectionColor=0,255,0
globalAppearanceCalculator.SimpleBioMoleculeEditor.defaultEdgeSelectionColor=255,0,0
globalAppearanceCalculator.SimpleBioMoleculeEditor.defaultNodeReverseSelectionColor=0,255,0
globalAppearanceCalculator.SimpleBioMoleculeEditor.defaultNodeSelectionColor=255,255,0
globalAppearanceCalculator.SimpleBioMoleculeEditor.defaultSloppySelectionColor=128,128,128
globalAppearanceCalculator.default.defaultBackgroundColor=255,255,255
globalAppearanceCalculator.default.defaultEdgeReverseSelectionColor=0,255,0
globalAppearanceCalculator.default.defaultEdgeSelectionColor=255,0,0
globalAppearanceCalculator.default.defaultNodeReverseSelectionColor=0,255,0
globalAppearanceCalculator.default.defaultNodeSelectionColor=255,255,0
globalAppearanceCalculator.default.defaultSloppySelectionColor=128,128,128
nodeAppearanceCalculator.ProteinComplex.defaultNodeBorderColor=255,0,102
nodeAppearanceCalculator.ProteinComplex.defaultNodeFillColor=255,51,102
nodeAppearanceCalculator.ProteinComplex.defaultNodeFont=dialog,plain,18
nodeAppearanceCalculator.ProteinComplex.defaultNodeHeight=30.0
nodeAppearanceCalculator.ProteinComplex.defaultNodeLabel=
nodeAppearanceCalculator.ProteinComplex.defaultNodeLineType=LINE_1
nodeAppearanceCalculator.ProteinComplex.defaultNodeShape=ellipse
nodeAppearanceCalculator.ProteinComplex.defaultNodeToolTip=
nodeAppearanceCalculator.ProteinComplex.defaultNodeWidth=70.0
nodeAppearanceCalculator.ProteinComplex.nodeBorderColorCalculator=SimpleBioMoleculeEditor Node Color Calculator
nodeAppearanceCalculator.ProteinComplex.nodeFillColorCalculator=SimpleBioMoleculeEditor Node Color Calculator
nodeAppearanceCalculator.ProteinComplex.nodeFontFaceCalculator=null
nodeAppearanceCalculator.ProteinComplex.nodeFontSizeCalculator=null
nodeAppearanceCalculator.ProteinComplex.nodeHeightCalculator=null
nodeAppearanceCalculator.ProteinComplex.nodeLabelCalculator=SimpleBioMoleculeEditor ID Label
nodeAppearanceCalculator.ProteinComplex.nodeLabelColorCalculator=null
nodeAppearanceCalculator.ProteinComplex.nodeLineTypeCalculator=null
nodeAppearanceCalculator.ProteinComplex.nodeShapeCalculator=null
nodeAppearanceCalculator.ProteinComplex.nodeSizeLocked=true
nodeAppearanceCalculator.ProteinComplex.nodeToolTipCalculator=null
nodeAppearanceCalculator.ProteinComplex.nodeWidthCalculator=null
nodeAppearanceCalculator.Sample1.defaultNodeBorderColor=0,0,0
nodeAppearanceCalculator.Sample1.defaultNodeFillColor=204,204,255
nodeAppearanceCalculator.Sample1.defaultNodeFont=Default,plain,12
nodeAppearanceCalculator.Sample1.defaultNodeHeight=30.0
nodeAppearanceCalculator.Sample1.defaultNodeLabel=
nodeAppearanceCalculator.Sample1.defaultNodeLineType=LINE_1
nodeAppearanceCalculator.Sample1.defaultNodeShape=ellipse
nodeAppearanceCalculator.Sample1.defaultNodeToolTip=
nodeAppearanceCalculator.Sample1.defaultNodeWidth=70.0
nodeAppearanceCalculator.Sample1.nodeBorderColorCalculator=null
nodeAppearanceCalculator.Sample1.nodeFillColorCalculator=null
nodeAppearanceCalculator.Sample1.nodeFontFaceCalculator=null
nodeAppearanceCalculator.Sample1.nodeFontSizeCalculator=null
nodeAppearanceCalculator.Sample1.nodeHeightCalculator=null
nodeAppearanceCalculator.Sample1.nodeLabelCalculator=NodeLabel
nodeAppearanceCalculator.Sample1.nodeLabelColorCalculator=null
nodeAppearanceCalculator.Sample1.nodeLineTypeCalculator=null
nodeAppearanceCalculator.Sample1.nodeShapeCalculator=null
nodeAppearanceCalculator.Sample1.nodeSizeLocked=true
nodeAppearanceCalculator.Sample1.nodeToolTipCalculator=null
nodeAppearanceCalculator.Sample1.nodeWidthCalculator=null
nodeAppearanceCalculator.Sample2.defaultNodeBorderColor=0,0,0
nodeAppearanceCalculator.Sample2.defaultNodeFillColor=255,255,255
nodeAppearanceCalculator.Sample2.defaultNodeFont=Default,plain,12
nodeAppearanceCalculator.Sample2.defaultNodeHeight=30.0
nodeAppearanceCalculator.Sample2.defaultNodeLabel=
nodeAppearanceCalculator.Sample2.defaultNodeLineType=LINE_1
nodeAppearanceCalculator.Sample2.defaultNodeShape=ellipse
nodeAppearanceCalculator.Sample2.defaultNodeToolTip=
nodeAppearanceCalculator.Sample2.defaultNodeWidth=70.0
nodeAppearanceCalculator.Sample2.nodeBorderColorCalculator=null
nodeAppearanceCalculator.Sample2.nodeFillColorCalculator=RedGreen
nodeAppearanceCalculator.Sample2.nodeFontFaceCalculator=null
nodeAppearanceCalculator.Sample2.nodeFontSizeCalculator=null
nodeAppearanceCalculator.Sample2.nodeHeightCalculator=null
nodeAppearanceCalculator.Sample2.nodeLabelCalculator=NodeLabel
nodeAppearanceCalculator.Sample2.nodeLabelColorCalculator=null
nodeAppearanceCalculator.Sample2.nodeLineTypeCalculator=null
nodeAppearanceCalculator.Sample2.nodeShapeCalculator=null
nodeAppearanceCalculator.Sample2.nodeSizeLocked=true
nodeAppearanceCalculator.Sample2.nodeToolTipCalculator=null
nodeAppearanceCalculator.Sample2.nodeWidthCalculator=null
nodeAppearanceCalculator.SimpleBioMoleculeEditor.defaultNodeBorderColor=0,0,0
nodeAppearanceCalculator.SimpleBioMoleculeEditor.defaultNodeFillColor=255,255,255
nodeAppearanceCalculator.SimpleBioMoleculeEditor.defaultNodeFont=Default,plain,12
nodeAppearanceCalculator.SimpleBioMoleculeEditor.defaultNodeHeight=30.0
nodeAppearanceCalculator.SimpleBioMoleculeEditor.defaultNodeLabel=
nodeAppearanceCalculator.SimpleBioMoleculeEditor.defaultNodeLineType=LINE_1
nodeAppearanceCalculator.SimpleBioMoleculeEditor.defaultNodeShape=rect
nodeAppearanceCalculator.SimpleBioMoleculeEditor.defaultNodeToolTip=
nodeAppearanceCalculator.SimpleBioMoleculeEditor.defaultNodeWidth=70.0
nodeAppearanceCalculator.SimpleBioMoleculeEditor.nodeBorderColorCalculator=null
nodeAppearanceCalculator.SimpleBioMoleculeEditor.nodeFillColorCalculator=SimpleBioMoleculeEditor Node Color Calculator
nodeAppearanceCalculator.SimpleBioMoleculeEditor.nodeFontFaceCalculator=null
nodeAppearanceCalculator.SimpleBioMoleculeEditor.nodeFontSizeCalculator=null
nodeAppearanceCalculator.SimpleBioMoleculeEditor.nodeHeightCalculator=null
nodeAppearanceCalculator.SimpleBioMoleculeEditor.nodeLabelCalculator=SimpleBioMoleculeEditor ID Label
nodeAppearanceCalculator.SimpleBioMoleculeEditor.nodeLabelColorCalculator=null
nodeAppearanceCalculator.SimpleBioMoleculeEditor.nodeLineTypeCalculator=null
nodeAppearanceCalculator.SimpleBioMoleculeEditor.nodeShapeCalculator=SimpleBioMoleculeEditor Node Type Shape Calculator
nodeAppearanceCalculator.SimpleBioMoleculeEditor.nodeSizeLocked=true
nodeAppearanceCalculator.SimpleBioMoleculeEditor.nodeToolTipCalculator=null
nodeAppearanceCalculator.SimpleBioMoleculeEditor.nodeWidthCalculator=null
nodeAppearanceCalculator.default.defaultNodeBorderColor=0,0,0
nodeAppearanceCalculator.default.defaultNodeFillColor=255,255,255
nodeAppearanceCalculator.default.defaultNodeFont=Default,plain,12
nodeAppearanceCalculator.default.defaultNodeHeight=30.0
nodeAppearanceCalculator.default.defaultNodeLabel=
nodeAppearanceCalculator.default.defaultNodeLineType=LINE_1
nodeAppearanceCalculator.default.defaultNodeShape=rect
nodeAppearanceCalculator.default.defaultNodeToolTip=
nodeAppearanceCalculator.default.defaultNodeWidth=70.0
nodeAppearanceCalculator.default.nodeBorderColorCalculator=null
nodeAppearanceCalculator.default.nodeFillColorCalculator=null
nodeAppearanceCalculator.default.nodeFontFaceCalculator=null
nodeAppearanceCalculator.default.nodeFontSizeCalculator=null
nodeAppearanceCalculator.default.nodeHeightCalculator=null
nodeAppearanceCalculator.default.nodeLabelCalculator=label
nodeAppearanceCalculator.default.nodeLabelColorCalculator=null
nodeAppearanceCalculator.default.nodeLineTypeCalculator=null
nodeAppearanceCalculator.default.nodeShapeCalculator=null
nodeAppearanceCalculator.default.nodeSizeLocked=true
nodeAppearanceCalculator.default.nodeToolTipCalculator=null
nodeAppearanceCalculator.default.nodeWidthCalculator=null
nodeColorCalculator.RedGreen.class=cytoscape.visual.calculators.GenericNodeColorCalculator
nodeColorCalculator.RedGreen.mapping.boundaryvalues=3
nodeColorCalculator.RedGreen.mapping.bv0.domainvalue=-2.5
nodeColorCalculator.RedGreen.mapping.bv0.equal=255,0,0
nodeColorCalculator.RedGreen.mapping.bv0.greater=255,0,0
nodeColorCalculator.RedGreen.mapping.bv0.lesser=0,0,255
nodeColorCalculator.RedGreen.mapping.bv1.domainvalue=0.0
nodeColorCalculator.RedGreen.mapping.bv1.equal=255,255,255
nodeColorCalculator.RedGreen.mapping.bv1.greater=255,255,255
nodeColorCalculator.RedGreen.mapping.bv1.lesser=255,255,255
nodeColorCalculator.RedGreen.mapping.bv2.domainvalue=2.1
nodeColorCalculator.RedGreen.mapping.bv2.equal=0,255,102
nodeColorCalculator.RedGreen.mapping.bv2.greater=0,0,0
nodeColorCalculator.RedGreen.mapping.bv2.lesser=0,255,102
nodeColorCalculator.RedGreen.mapping.controller=gal1RGexp
nodeColorCalculator.RedGreen.mapping.interpolator=LinearNumberToColorInterpolator
nodeColorCalculator.RedGreen.mapping.type=ContinuousMapping
nodeColorCalculator.SimpleBioMoleculeEditor\ Node\ Color\ Calculator.class=cytoscape.visual.calculators.GenericNodeColorCalculator
nodeColorCalculator.SimpleBioMoleculeEditor\ Node\ Color\ Calculator.mapping.controller=ESSENTIAL
nodeColorCalculator.SimpleBioMoleculeEditor\ Node\ Color\ Calculator.mapping.map.ESSENTIAL=255,255,0
nodeColorCalculator.SimpleBioMoleculeEditor\ Node\ Color\ Calculator.mapping.map.biochemicalReaction=204,0,61
nodeColorCalculator.SimpleBioMoleculeEditor\ Node\ Color\ Calculator.mapping.map.catalyst=0,163,0
nodeColorCalculator.SimpleBioMoleculeEditor\ Node\ Color\ Calculator.mapping.map.protein=0,102,255
nodeColorCalculator.SimpleBioMoleculeEditor\ Node\ Color\ Calculator.mapping.map.smallMolecule=193,249,36
nodeColorCalculator.SimpleBioMoleculeEditor\ Node\ Color\ Calculator.mapping.type=DiscreteMapping
nodeFontFaceCalculator.BasicContinuous.class=cytoscape.visual.calculators.GenericNodeFontFaceCalculator
nodeFontFaceCalculator.BasicContinuous.mapping.boundaryvalues=3
nodeFontFaceCalculator.BasicContinuous.mapping.bv0.domainvalue=-1.0
nodeFontFaceCalculator.BasicContinuous.mapping.bv0.equal=Serif,italic,12
nodeFontFaceCalculator.BasicContinuous.mapping.bv0.greater=Serif,italic,12
nodeFontFaceCalculator.BasicContinuous.mapping.bv0.lesser=Serif,italic,12
nodeFontFaceCalculator.BasicContinuous.mapping.bv1.domainvalue=0.0
nodeFontFaceCalculator.BasicContinuous.mapping.bv1.equal=null,plain,10
nodeFontFaceCalculator.BasicContinuous.mapping.bv1.greater=Serif,bold,12
nodeFontFaceCalculator.BasicContinuous.mapping.bv1.lesser=Serif,italic,12
nodeFontFaceCalculator.BasicContinuous.mapping.bv2.domainvalue=1.0
nodeFontFaceCalculator.BasicContinuous.mapping.bv2.equal=Serif,bold,12
nodeFontFaceCalculator.BasicContinuous.mapping.bv2.greater=Serif,bold,12
nodeFontFaceCalculator.BasicContinuous.mapping.bv2.lesser=Serif,bold,12
nodeFontFaceCalculator.BasicContinuous.mapping.controller=expression
nodeFontFaceCalculator.BasicContinuous.mapping.interpolator=FlatInterpolator
nodeFontFaceCalculator.BasicContinuous.mapping.type=ContinuousMapping
nodeFontFaceCalculator.BasicDiscrete.class=cytoscape.visual.calculators.GenericNodeFontFaceCalculator
nodeFontFaceCalculator.BasicDiscrete.mapping.controller=GO Biological Process (level 4)
nodeFontFaceCalculator.BasicDiscrete.mapping.map.autophagy=Serif,italic,11
nodeFontFaceCalculator.BasicDiscrete.mapping.map.biological_process\ unknown=Serif,plain,10
nodeFontFaceCalculator.BasicDiscrete.mapping.map.cell\ cycle=Serif,bold,12
nodeFontFaceCalculator.BasicDiscrete.mapping.type=DiscreteMapping
nodeFontSizeCalculator.BasicContinuous.class=cytoscape.visual.calculators.GenericNodeFontSizeCalculator
nodeFontSizeCalculator.BasicContinuous.mapping.boundaryvalues=3
nodeFontSizeCalculator.BasicContinuous.mapping.bv0.domainvalue=-1.0
nodeFontSizeCalculator.BasicContinuous.mapping.bv0.equal=12.0
nodeFontSizeCalculator.BasicContinuous.mapping.bv0.greater=12.0
nodeFontSizeCalculator.BasicContinuous.mapping.bv0.lesser=12.0
nodeFontSizeCalculator.BasicContinuous.mapping.bv1.domainvalue=0.0
nodeFontSizeCalculator.BasicContinuous.mapping.bv1.equal=10.0
nodeFontSizeCalculator.BasicContinuous.mapping.bv1.greater=12.0
nodeFontSizeCalculator.BasicContinuous.mapping.bv1.lesser=12.0
nodeFontSizeCalculator.BasicContinuous.mapping.bv2.domainvalue=1.0
nodeFontSizeCalculator.BasicContinuous.mapping.bv2.equal=12.0
nodeFontSizeCalculator.BasicContinuous.mapping.bv2.greater=12.0
nodeFontSizeCalculator.BasicContinuous.mapping.bv2.lesser=12.0
nodeFontSizeCalculator.BasicContinuous.mapping.controller=expression
nodeFontSizeCalculator.BasicContinuous.mapping.interpolator=FlatInterpolator
nodeFontSizeCalculator.BasicContinuous.mapping.type=ContinuousMapping
nodeFontSizeCalculator.BasicDiscrete.class=cytoscape.visual.calculators.GenericNodeFontSizeCalculator
nodeFontSizeCalculator.BasicDiscrete.mapping.controller=GO Biological Process (level 4)
nodeFontSizeCalculator.BasicDiscrete.mapping.map.autophagy=11.0
nodeFontSizeCalculator.BasicDiscrete.mapping.map.biological_process\ unknown=10.0
nodeFontSizeCalculator.BasicDiscrete.mapping.map.cell\ cycle=12.0
nodeFontSizeCalculator.BasicDiscrete.mapping.type=DiscreteMapping
nodeLabelCalculator.BasicContinuous.class=cytoscape.visual.calculators.GenericNodeLabelCalculator
nodeLabelCalculator.BasicContinuous.mapping.boundaryvalues=3
nodeLabelCalculator.BasicContinuous.mapping.bv0.domainvalue=-1.0
nodeLabelCalculator.BasicContinuous.mapping.bv0.equal=under
nodeLabelCalculator.BasicContinuous.mapping.bv0.greater=under
nodeLabelCalculator.BasicContinuous.mapping.bv0.lesser=under
nodeLabelCalculator.BasicContinuous.mapping.bv1.domainvalue=0.0
nodeLabelCalculator.BasicContinuous.mapping.bv1.equal=zero
nodeLabelCalculator.BasicContinuous.mapping.bv1.greater=over
nodeLabelCalculator.BasicContinuous.mapping.bv1.lesser=under
nodeLabelCalculator.BasicContinuous.mapping.bv2.domainvalue=1.0
nodeLabelCalculator.BasicContinuous.mapping.bv2.equal=over
nodeLabelCalculator.BasicContinuous.mapping.bv2.greater=over
nodeLabelCalculator.BasicContinuous.mapping.bv2.lesser=over
nodeLabelCalculator.BasicContinuous.mapping.controller=expression
nodeLabelCalculator.BasicContinuous.mapping.interpolator=FlatInterpolator
nodeLabelCalculator.BasicContinuous.mapping.type=ContinuousMapping
nodeLabelCalculator.BasicDiscrete.class=cytoscape.visual.calculators.GenericNodeLabelCalculator
nodeLabelCalculator.BasicDiscrete.mapping.controller=CommonName
nodeLabelCalculator.BasicDiscrete.mapping.map.autophagy=autophagy
nodeLabelCalculator.BasicDiscrete.mapping.map.biological_process\ unknown=unknown
nodeLabelCalculator.BasicDiscrete.mapping.map.cell\ cycle=cell cycle
nodeLabelCalculator.BasicDiscrete.mapping.type=DiscreteMapping
nodeLabelCalculator.BasicPassThrough.class=cytoscape.visual.calculators.GenericNodeLabelCalculator
nodeLabelCalculator.BasicPassThrough.mapping.controller=label
nodeLabelCalculator.BasicPassThrough.mapping.type=PassThroughMapping
nodeLabelCalculator.NodeLabel.class=cytoscape.visual.calculators.GenericNodeLabelCalculator
nodeLabelCalculator.NodeLabel.mapping.controller=ID
nodeLabelCalculator.NodeLabel.mapping.type=PassThroughMapping
nodeLabelCalculator.SimpleBioMoleculeEditor\ ID\ Label.class=cytoscape.visual.calculators.GenericNodeLabelCalculator
nodeLabelCalculator.SimpleBioMoleculeEditor\ ID\ Label.mapping.controller=ProteinName
nodeLabelCalculator.SimpleBioMoleculeEditor\ ID\ Label.mapping.type=PassThroughMapping
nodeLabelCalculator.id\ as\ node\ labels.class=cytoscape.visual.calculators.GenericNodeLabelCalculator
nodeLabelCalculator.id\ as\ node\ labels.mapping.controller=ID
nodeLabelCalculator.id\ as\ node\ labels.mapping.type=PassThroughMapping
nodeLabelCalculator.label.class=cytoscape.visual.calculators.GenericNodeLabelCalculator
nodeLabelCalculator.label.mapping.controller=ID
nodeLabelCalculator.label.mapping.type=PassThroughMapping
nodeLineTypeCalculator.BasicContinuous.class=cytoscape.visual.calculators.GenericNodeLineTypeCalculator
nodeLineTypeCalculator.BasicContinuous.mapping.boundaryvalues=3
nodeLineTypeCalculator.BasicContinuous.mapping.bv0.domainvalue=-1.0
nodeLineTypeCalculator.BasicContinuous.mapping.bv0.equal=DASHED_3
nodeLineTypeCalculator.BasicContinuous.mapping.bv0.greater=DASHED_3
nodeLineTypeCalculator.BasicContinuous.mapping.bv0.lesser=DASHED_3
nodeLineTypeCalculator.BasicContinuous.mapping.bv1.domainvalue=0.0
nodeLineTypeCalculator.BasicContinuous.mapping.bv1.equal=LINE_1
nodeLineTypeCalculator.BasicContinuous.mapping.bv1.greater=LINE_3
nodeLineTypeCalculator.BasicContinuous.mapping.bv1.lesser=DASHED_3
nodeLineTypeCalculator.BasicContinuous.mapping.bv2.domainvalue=1.0
nodeLineTypeCalculator.BasicContinuous.mapping.bv2.equal=LINE_3
nodeLineTypeCalculator.BasicContinuous.mapping.bv2.greater=LINE_3
nodeLineTypeCalculator.BasicContinuous.mapping.bv2.lesser=LINE_3
nodeLineTypeCalculator.BasicContinuous.mapping.controller=expression
nodeLineTypeCalculator.BasicContinuous.mapping.interpolator=FlatInterpolator
nodeLineTypeCalculator.BasicContinuous.mapping.type=ContinuousMapping
nodeLineTypeCalculator.BasicDiscrete.class=cytoscape.visual.calculators.GenericNodeLineTypeCalculator
nodeLineTypeCalculator.BasicDiscrete.mapping.controller=GO Biological Process (level 4)
nodeLineTypeCalculator.BasicDiscrete.mapping.map.autophagy=LINE_1
nodeLineTypeCalculator.BasicDiscrete.mapping.map.biological_process\ unknown=LINE_2
nodeLineTypeCalculator.BasicDiscrete.mapping.map.cell\ cycle=LINE_3
nodeLineTypeCalculator.BasicDiscrete.mapping.type=DiscreteMapping
nodeShapeCalculator.BasicContinuous.class=cytoscape.visual.calculators.GenericNodeShapeCalculator
nodeShapeCalculator.BasicContinuous.mapping.boundaryvalues=3
nodeShapeCalculator.BasicContinuous.mapping.bv0.domainvalue=-1.0
nodeShapeCalculator.BasicContinuous.mapping.bv0.equal=ellipse
nodeShapeCalculator.BasicContinuous.mapping.bv0.greater=ellipse
nodeShapeCalculator.BasicContinuous.mapping.bv0.lesser=ellipse
nodeShapeCalculator.BasicContinuous.mapping.bv1.domainvalue=0.0
nodeShapeCalculator.BasicContinuous.mapping.bv1.equal=diamond
nodeShapeCalculator.BasicContinuous.mapping.bv1.greater=rect
nodeShapeCalculator.BasicContinuous.mapping.bv1.lesser=ellipse
nodeShapeCalculator.BasicContinuous.mapping.bv2.domainvalue=1.0
nodeShapeCalculator.BasicContinuous.mapping.bv2.equal=rect
nodeShapeCalculator.BasicContinuous.mapping.bv2.greater=rect
nodeShapeCalculator.BasicContinuous.mapping.bv2.lesser=rect
nodeShapeCalculator.BasicContinuous.mapping.controller=expression
nodeShapeCalculator.BasicContinuous.mapping.interpolator=FlatInterpolator
nodeShapeCalculator.BasicContinuous.mapping.type=ContinuousMapping
nodeShapeCalculator.BasicDiscrete.class=cytoscape.visual.calculators.GenericNodeShapeCalculator
nodeShapeCalculator.BasicDiscrete.mapping.controller=GO Biological Process (level 4)
nodeShapeCalculator.BasicDiscrete.mapping.map.autophagy=rect
nodeShapeCalculator.BasicDiscrete.mapping.map.biological_process\ unknown=ellipse
nodeShapeCalculator.BasicDiscrete.mapping.map.cell\ cycle=diamond
nodeShapeCalculator.BasicDiscrete.mapping.type=DiscreteMapping
nodeShapeCalculator.SimpleBioMoleculeEditor\ Node\ Type\ Shape\ Calculator.class=cytoscape.visual.calculators.GenericNodeShapeCalculator
nodeShapeCalculator.SimpleBioMoleculeEditor\ Node\ Type\ Shape\ Calculator.mapping.controller=NODE_TYPE
nodeShapeCalculator.SimpleBioMoleculeEditor\ Node\ Type\ Shape\ Calculator.mapping.map.biochemicalReaction=ellipse
nodeShapeCalculator.SimpleBioMoleculeEditor\ Node\ Type\ Shape\ Calculator.mapping.map.catalyst=roundrect
nodeShapeCalculator.SimpleBioMoleculeEditor\ Node\ Type\ Shape\ Calculator.mapping.map.protein=rect
nodeShapeCalculator.SimpleBioMoleculeEditor\ Node\ Type\ Shape\ Calculator.mapping.map.smallMolecule=diamond
nodeShapeCalculator.SimpleBioMoleculeEditor\ Node\ Type\ Shape\ Calculator.mapping.type=DiscreteMapping
nodeSizeCalculator.BasicContinuous.class=cytoscape.visual.calculators.GenericNodeSizeCalculator
nodeSizeCalculator.BasicContinuous.mapping.boundaryvalues=3
nodeSizeCalculator.BasicContinuous.mapping.bv0.domainvalue=-1.0
nodeSizeCalculator.BasicContinuous.mapping.bv0.equal=100.0
nodeSizeCalculator.BasicContinuous.mapping.bv0.greater=100.0
nodeSizeCalculator.BasicContinuous.mapping.bv0.lesser=100.0
nodeSizeCalculator.BasicContinuous.mapping.bv1.domainvalue=0.0
nodeSizeCalculator.BasicContinuous.mapping.bv1.equal=50.0
nodeSizeCalculator.BasicContinuous.mapping.bv1.greater=50.0
nodeSizeCalculator.BasicContinuous.mapping.bv1.lesser=50.0
nodeSizeCalculator.BasicContinuous.mapping.bv2.domainvalue=1.0
nodeSizeCalculator.BasicContinuous.mapping.bv2.equal=100.0
nodeSizeCalculator.BasicContinuous.mapping.bv2.greater=100.0
nodeSizeCalculator.BasicContinuous.mapping.bv2.lesser=100.0
nodeSizeCalculator.BasicContinuous.mapping.controller=expression
nodeSizeCalculator.BasicContinuous.mapping.interpolator=LinearNumberToNumberInterpolator
nodeSizeCalculator.BasicContinuous.mapping.type=ContinuousMapping
nodeSizeCalculator.BasicDiscrete.class=cytoscape.visual.calculators.GenericNodeSizeCalculator
nodeSizeCalculator.BasicDiscrete.mapping.controller=GO Biological Process (level 4)
nodeSizeCalculator.BasicDiscrete.mapping.map.autophagy=50.0
nodeSizeCalculator.BasicDiscrete.mapping.map.biological_process\ unknown=10.0
nodeSizeCalculator.BasicDiscrete.mapping.map.cell\ cycle=60.0
nodeSizeCalculator.BasicDiscrete.mapping.type=DiscreteMapping
nodeToolTipCalculator.BasicContinuous.class=cytoscape.visual.calculators.GenericNodeToolTipCalculator
nodeToolTipCalculator.BasicContinuous.mapping.boundaryvalues=3
nodeToolTipCalculator.BasicContinuous.mapping.bv0.domainvalue=-1.0
nodeToolTipCalculator.BasicContinuous.mapping.bv0.equal=less
nodeToolTipCalculator.BasicContinuous.mapping.bv0.greater=less
nodeToolTipCalculator.BasicContinuous.mapping.bv0.lesser=less
nodeToolTipCalculator.BasicContinuous.mapping.bv1.domainvalue=0.0
nodeToolTipCalculator.BasicContinuous.mapping.bv1.equal=same
nodeToolTipCalculator.BasicContinuous.mapping.bv1.greater=more
nodeToolTipCalculator.BasicContinuous.mapping.bv1.lesser=less
nodeToolTipCalculator.BasicContinuous.mapping.bv2.domainvalue=1.0
nodeToolTipCalculator.BasicContinuous.mapping.bv2.equal=more
nodeToolTipCalculator.BasicContinuous.mapping.bv2.greater=more
nodeToolTipCalculator.BasicContinuous.mapping.bv2.lesser=more
nodeToolTipCalculator.BasicContinuous.mapping.controller=expression
nodeToolTipCalculator.BasicContinuous.mapping.interpolator=FlatInterpolator
nodeToolTipCalculator.BasicContinuous.mapping.type=ContinuousMapping
nodeToolTipCalculator.BasicDiscrete.class=cytoscape.visual.calculators.GenericNodeToolTipCalculator
nodeToolTipCalculator.BasicDiscrete.mapping.controller=GO Biological Process (level 4)
nodeToolTipCalculator.BasicDiscrete.mapping.map.autophagy=autophagy Tip
nodeToolTipCalculator.BasicDiscrete.mapping.map.biological_process\ unknown=unknown Tip
nodeToolTipCalculator.BasicDiscrete.mapping.map.cell\ cycle=cell cycle Tip
nodeToolTipCalculator.BasicDiscrete.mapping.type=DiscreteMapping
