# Supplementary material for: A high-accuracy consensus map of yeast protein complexes reveals modular nature of gene essentiality
Source: BMC Bioinformatics. 2007 Jul 2;8:236. doi: 10.1186/1471-2105-8-236 (PMC1940025; doi:10.1186/1471-2105-8-236)
Supplement: Additional File 2 [file 1471-2105-8-236-S2.zip › essential_orfs.na]

ESSENTIAL
YAL001C	= ESSENTIAL
YAL003W	= ESSENTIAL
YAL025C	= ESSENTIAL
YAL032C	= ESSENTIAL
YAL033W	= ESSENTIAL
YAL034W-A	= ESSENTIAL
YAL038W	= ESSENTIAL
YAL041W	= ESSENTIAL
YAL043C	= ESSENTIAL
YAR007C	= ESSENTIAL
YAR008W	= ESSENTIAL
YAR019C	= ESSENTIAL
YBL004W	= ESSENTIAL
YBL014C	= ESSENTIAL
YBL018C	= ESSENTIAL
YBL020W	= ESSENTIAL
YBL023C	= ESSENTIAL
YBL026W	= ESSENTIAL
YBL030C	= ESSENTIAL
YBL034C	= ESSENTIAL
YBL035C	= ESSENTIAL
YBL040C	= ESSENTIAL
YBL041W	= ESSENTIAL
YBL050W	= ESSENTIAL
YBL074C	= ESSENTIAL
YBL076C	= ESSENTIAL
YBL084C	= ESSENTIAL
YBL092W	= ESSENTIAL
YBL097W	= ESSENTIAL
YBL105C	= ESSENTIAL
YBR002C	= ESSENTIAL
YBR004C	= ESSENTIAL
YBR011C	= ESSENTIAL
YBR029C	= ESSENTIAL
YBR038W	= ESSENTIAL
YBR049C	= ESSENTIAL
YBR055C	= ESSENTIAL
YBR060C	= ESSENTIAL
YBR070C	= ESSENTIAL
YBR079C	= ESSENTIAL
YBR080C	= ESSENTIAL
YBR087W	= ESSENTIAL
YBR088C	= ESSENTIAL
YBR091C	= ESSENTIAL
YBR102C	= ESSENTIAL
YBR109C	= ESSENTIAL
YBR110W	= ESSENTIAL
YBR121C	= ESSENTIAL
YBR123C	= ESSENTIAL
YBR135W	= ESSENTIAL
YBR136W	= ESSENTIAL
YBR140C	= ESSENTIAL
YBR142W	= ESSENTIAL
YBR143C	= ESSENTIAL
YBR152W	= ESSENTIAL
YBR153W	= ESSENTIAL
YBR154C	= ESSENTIAL
YBR155W	= ESSENTIAL
YBR160W	= ESSENTIAL
YBR167C	= ESSENTIAL
YBR192W	= ESSENTIAL
YBR193C	= ESSENTIAL
YBR196C	= ESSENTIAL
YBR198C	= ESSENTIAL
YBR202W	= ESSENTIAL
YBR211C	= ESSENTIAL
YBR234C	= ESSENTIAL
YBR236C	= ESSENTIAL
YBR237W	= ESSENTIAL
YBR243C	= ESSENTIAL
YBR247C	= ESSENTIAL
YBR252W	= ESSENTIAL
YBR253W	= ESSENTIAL
YBR254C	= ESSENTIAL
YBR256C	= ESSENTIAL
YBR257W	= ESSENTIAL
YBR265W	= ESSENTIAL
YCL004W	= ESSENTIAL
YCL017C	= ESSENTIAL
YCL031C	= ESSENTIAL
YCL043C	= ESSENTIAL
YCL052C	= ESSENTIAL
YCL054W	= ESSENTIAL
YCL059C	= ESSENTIAL
YCR012W	= ESSENTIAL
YCR035C	= ESSENTIAL
YCR052W	= ESSENTIAL
YCR054C	= ESSENTIAL
YCR057C	= ESSENTIAL
YCR072C	= ESSENTIAL
YCR093W	= ESSENTIAL
YDL003W	= ESSENTIAL
YDL004W	= ESSENTIAL
YDL007W	= ESSENTIAL
YDL008W	= ESSENTIAL
YDL014W	= ESSENTIAL
YDL015C	= ESSENTIAL
YDL017W	= ESSENTIAL
YDL028C	= ESSENTIAL
YDL029W	= ESSENTIAL
YDL030W	= ESSENTIAL
YDL031W	= ESSENTIAL
YDL043C	= ESSENTIAL
YDL045C	= ESSENTIAL
YDL055C	= ESSENTIAL
YDL058W	= ESSENTIAL
YDL060W	= ESSENTIAL
YDL064W	= ESSENTIAL
YDL084W	= ESSENTIAL
YDL087C	= ESSENTIAL
YDL092W	= ESSENTIAL
YDL097C	= ESSENTIAL
YDL098C	= ESSENTIAL
YDL102W	= ESSENTIAL
YDL103C	= ESSENTIAL
YDL105W	= ESSENTIAL
YDL108W	= ESSENTIAL
YDL111C	= ESSENTIAL
YDL120W	= ESSENTIAL
YDL126C	= ESSENTIAL
YDL132W	= ESSENTIAL
YDL140C	= ESSENTIAL
YDL141W	= ESSENTIAL
YDL143W	= ESSENTIAL
YDL145C	= ESSENTIAL
YDL147W	= ESSENTIAL
YDL148C	= ESSENTIAL
YDL150W	= ESSENTIAL
YDL153C	= ESSENTIAL
YDL164C	= ESSENTIAL
YDL165W	= ESSENTIAL
YDL166C	= ESSENTIAL
YDL195W	= ESSENTIAL
YDL205C	= ESSENTIAL
YDL207W	= ESSENTIAL
YDL208W	= ESSENTIAL
YDL209C	= ESSENTIAL
YDL212W	= ESSENTIAL
YDL217C	= ESSENTIAL
YDL220C	= ESSENTIAL
YDL235C	= ESSENTIAL
YDR002W	= ESSENTIAL
YDR013W	= ESSENTIAL
YDR016C	= ESSENTIAL
YDR021W	= ESSENTIAL
YDR023W	= ESSENTIAL
YDR037W	= ESSENTIAL
YDR041W	= ESSENTIAL
YDR044W	= ESSENTIAL
YDR045C	= ESSENTIAL
YDR047W	= ESSENTIAL
YDR050C	= ESSENTIAL
YDR052C	= ESSENTIAL
YDR054C	= ESSENTIAL
YDR060W	= ESSENTIAL
YDR062W	= ESSENTIAL
YDR064W	= ESSENTIAL
YDR081C	= ESSENTIAL
YDR082W	= ESSENTIAL
YDR086C	= ESSENTIAL
YDR087C	= ESSENTIAL
YDR088C	= ESSENTIAL
YDR091C	= ESSENTIAL
YDR113C	= ESSENTIAL
YDR118W	= ESSENTIAL
YDR141C	= ESSENTIAL
YDR145W	= ESSENTIAL
YDR160W	= ESSENTIAL
YDR164C	= ESSENTIAL
YDR166C	= ESSENTIAL
YDR167W	= ESSENTIAL
YDR168W	= ESSENTIAL
YDR170C	= ESSENTIAL
YDR172W	= ESSENTIAL
YDR177W	= ESSENTIAL
YDR180W	= ESSENTIAL
YDR182W	= ESSENTIAL
YDR188W	= ESSENTIAL
YDR189W	= ESSENTIAL
YDR190C	= ESSENTIAL
YDR201W	= ESSENTIAL
YDR208W	= ESSENTIAL
YDR211W	= ESSENTIAL
YDR212W	= ESSENTIAL
YDR224C	= ESSENTIAL
YDR228C	= ESSENTIAL
YDR232W	= ESSENTIAL
YDR235W	= ESSENTIAL
YDR236C	= ESSENTIAL
YDR238C	= ESSENTIAL
YDR240C	= ESSENTIAL
YDR243C	= ESSENTIAL
YDR246W	= ESSENTIAL
YDR267C	= ESSENTIAL
YDR280W	= ESSENTIAL
YDR292C	= ESSENTIAL
YDR299W	= ESSENTIAL
YDR301W	= ESSENTIAL
YDR302W	= ESSENTIAL
YDR303C	= ESSENTIAL
YDR308C	= ESSENTIAL
YDR311W	= ESSENTIAL
YDR324C	= ESSENTIAL
YDR325W	= ESSENTIAL
YDR328C	= ESSENTIAL
YDR331W	= ESSENTIAL
YDR339C	= ESSENTIAL
YDR341C	= ESSENTIAL
YDR353W	= ESSENTIAL
YDR356W	= ESSENTIAL
YDR361C	= ESSENTIAL
YDR362C	= ESSENTIAL
YDR365C	= ESSENTIAL
YDR373W	= ESSENTIAL
YDR376W	= ESSENTIAL
YDR381W	= ESSENTIAL
YDR390C	= ESSENTIAL
YDR394W	= ESSENTIAL
YDR397C	= ESSENTIAL
YDR398W	= ESSENTIAL
YDR404C	= ESSENTIAL
YDR407C	= ESSENTIAL
YDR416W	= ESSENTIAL
YDR427W	= ESSENTIAL
YDR429C	= ESSENTIAL
YDR434W	= ESSENTIAL
YDR437W	= ESSENTIAL
YDR449C	= ESSENTIAL
YDR454C	= ESSENTIAL
YDR460W	= ESSENTIAL
YDR464W	= ESSENTIAL
YDR468C	= ESSENTIAL
YDR472W	= ESSENTIAL
YDR473C	= ESSENTIAL
YDR478W	= ESSENTIAL
YDR487C	= ESSENTIAL
YDR489W	= ESSENTIAL
YDR498C	= ESSENTIAL
YDR499W	= ESSENTIAL
YDR510W	= ESSENTIAL
YDR527W	= ESSENTIAL
YEL002C	= ESSENTIAL
YEL019C	= ESSENTIAL
YEL026W	= ESSENTIAL
YEL032W	= ESSENTIAL
YEL034W	= ESSENTIAL
YEL055C	= ESSENTIAL
YEL058W	= ESSENTIAL
YER003C	= ESSENTIAL
YER006W	= ESSENTIAL
YER008C	= ESSENTIAL
YER009W	= ESSENTIAL
YER012W	= ESSENTIAL
YER013W	= ESSENTIAL
YER018C	= ESSENTIAL
YER021W	= ESSENTIAL
YER022W	= ESSENTIAL
YER023W	= ESSENTIAL
YER025W	= ESSENTIAL
YER038C	= ESSENTIAL
YER043C	= ESSENTIAL
YER048W-A	= ESSENTIAL
YER082C	= ESSENTIAL
YER093C	= ESSENTIAL
YER094C	= ESSENTIAL
YER104W	= ESSENTIAL
YER112W	= ESSENTIAL
YER125W	= ESSENTIAL
YER126C	= ESSENTIAL
YER127W	= ESSENTIAL
YER133W	= ESSENTIAL
YER136W	= ESSENTIAL
YER146W	= ESSENTIAL
YER147C	= ESSENTIAL
YER148W	= ESSENTIAL
YER157W	= ESSENTIAL
YER159C	= ESSENTIAL
YER165W	= ESSENTIAL
YER168C	= ESSENTIAL
YER171W	= ESSENTIAL
YER172C	= ESSENTIAL
YFL002C	= ESSENTIAL
YFL005W	= ESSENTIAL
YFL008W	= ESSENTIAL
YFL009W	= ESSENTIAL
YFL017C	= ESSENTIAL
YFL017W-A	= ESSENTIAL
YFL022C	= ESSENTIAL
YFL024C	= ESSENTIAL
YFL029C	= ESSENTIAL
YFL034C-B	= ESSENTIAL
YFL037W	= ESSENTIAL
YFL038C	= ESSENTIAL
YFL039C	= ESSENTIAL
YFL045C	= ESSENTIAL
YFR002W	= ESSENTIAL
YFR003C	= ESSENTIAL
YFR004W	= ESSENTIAL
YFR005C	= ESSENTIAL
YFR027W	= ESSENTIAL
YFR028C	= ESSENTIAL
YFR029W	= ESSENTIAL
YFR031C	= ESSENTIAL
YFR037C	= ESSENTIAL
YFR050C	= ESSENTIAL
YFR051C	= ESSENTIAL
YFR052W	= ESSENTIAL
YGL001C	= ESSENTIAL
YGL008C	= ESSENTIAL
YGL011C	= ESSENTIAL
YGL018C	= ESSENTIAL
YGL022W	= ESSENTIAL
YGL030W	= ESSENTIAL
YGL040C	= ESSENTIAL
YGL044C	= ESSENTIAL
YGL047W	= ESSENTIAL
YGL048C	= ESSENTIAL
YGL055W	= ESSENTIAL
YGL061C	= ESSENTIAL
YGL065C	= ESSENTIAL
YGL068W	= ESSENTIAL
YGL073W	= ESSENTIAL
YGL075C	= ESSENTIAL
YGL091C	= ESSENTIAL
YGL092W	= ESSENTIAL
YGL093W	= ESSENTIAL
YGL097W	= ESSENTIAL
YGL098W	= ESSENTIAL
YGL099W	= ESSENTIAL
YGL103W	= ESSENTIAL
YGL111W	= ESSENTIAL
YGL112C	= ESSENTIAL
YGL113W	= ESSENTIAL
YGL116W	= ESSENTIAL
YGL120C	= ESSENTIAL
YGL122C	= ESSENTIAL
YGL123W	= ESSENTIAL
YGL128C	= ESSENTIAL
YGL130W	= ESSENTIAL
YGL137W	= ESSENTIAL
YGL142C	= ESSENTIAL
YGL145W	= ESSENTIAL
YGL150C	= ESSENTIAL
YGL155W	= ESSENTIAL
YGL169W	= ESSENTIAL
YGL171W	= ESSENTIAL
YGL172W	= ESSENTIAL
YGL201C	= ESSENTIAL
YGL207W	= ESSENTIAL
YGL225W	= ESSENTIAL
YGL233W	= ESSENTIAL
YGL238W	= ESSENTIAL
YGL245W	= ESSENTIAL
YGL247W	= ESSENTIAL
YGR002C	= ESSENTIAL
YGR005C	= ESSENTIAL
YGR009C	= ESSENTIAL
YGR013W	= ESSENTIAL
YGR024C	= ESSENTIAL
YGR029W	= ESSENTIAL
YGR030C	= ESSENTIAL
YGR046W	= ESSENTIAL
YGR047C	= ESSENTIAL
YGR048W	= ESSENTIAL
YGR060W	= ESSENTIAL
YGR065C	= ESSENTIAL
YGR074W	= ESSENTIAL
YGR075C	= ESSENTIAL
YGR082W	= ESSENTIAL
YGR083C	= ESSENTIAL
YGR091W	= ESSENTIAL
YGR094W	= ESSENTIAL
YGR095C	= ESSENTIAL
YGR098C	= ESSENTIAL
YGR099W	= ESSENTIAL
YGR103W	= ESSENTIAL
YGR113W	= ESSENTIAL
YGR116W	= ESSENTIAL
YGR119C	= ESSENTIAL
YGR120C	= ESSENTIAL
YGR128C	= ESSENTIAL
YGR140W	= ESSENTIAL
YGR147C	= ESSENTIAL
YGR156W	= ESSENTIAL
YGR158C	= ESSENTIAL
YGR172C	= ESSENTIAL
YGR175C	= ESSENTIAL
YGR179C	= ESSENTIAL
YGR185C	= ESSENTIAL
YGR186W	= ESSENTIAL
YGR191W	= ESSENTIAL
YGR195W	= ESSENTIAL
YGR198W	= ESSENTIAL
YGR211W	= ESSENTIAL
YGR216C	= ESSENTIAL
YGR218W	= ESSENTIAL
YGR245C	= ESSENTIAL
YGR246C	= ESSENTIAL
YGR253C	= ESSENTIAL
YGR264C	= ESSENTIAL
YGR267C	= ESSENTIAL
YGR274C	= ESSENTIAL
YGR278W	= ESSENTIAL
YGR280C	= ESSENTIAL
YHL015W	= ESSENTIAL
YHR005C-A	= ESSENTIAL
YHR007C	= ESSENTIAL
YHR019C	= ESSENTIAL
YHR023W	= ESSENTIAL
YHR024C	= ESSENTIAL
YHR036W	= ESSENTIAL
YHR040W	= ESSENTIAL
YHR042W	= ESSENTIAL
YHR058C	= ESSENTIAL
YHR062C	= ESSENTIAL
YHR065C	= ESSENTIAL
YHR068W	= ESSENTIAL
YHR069C	= ESSENTIAL
YHR070W	= ESSENTIAL
YHR072W	= ESSENTIAL
YHR074W	= ESSENTIAL
YHR083W	= ESSENTIAL
YHR085W	= ESSENTIAL
YHR088W	= ESSENTIAL
YHR101C	= ESSENTIAL
YHR107C	= ESSENTIAL
YHR118C	= ESSENTIAL
YHR143W-A	= ESSENTIAL
YHR148W	= ESSENTIAL
YHR164C	= ESSENTIAL
YHR166C	= ESSENTIAL
YHR170W	= ESSENTIAL
YHR172W	= ESSENTIAL
YHR186C	= ESSENTIAL
YHR188C	= ESSENTIAL
YHR190W	= ESSENTIAL
YHR196W	= ESSENTIAL
YHR197W	= ESSENTIAL
YIL003W	= ESSENTIAL
YIL004C	= ESSENTIAL
YIL019W	= ESSENTIAL
YIL021W	= ESSENTIAL
YIL022W	= ESSENTIAL
YIL026C	= ESSENTIAL
YIL031W	= ESSENTIAL
YIL046W	= ESSENTIAL
YIL048W	= ESSENTIAL
YIL051C	= ESSENTIAL
YIL061C	= ESSENTIAL
YIL062C	= ESSENTIAL
YIL063C	= ESSENTIAL
YIL068C	= ESSENTIAL
YIL075C	= ESSENTIAL
YIL078W	= ESSENTIAL
YIL104C	= ESSENTIAL
YIL106W	= ESSENTIAL
YIL109C	= ESSENTIAL
YIL115C	= ESSENTIAL
YIL118W	= ESSENTIAL
YIL126W	= ESSENTIAL
YIL129C	= ESSENTIAL
YIL142W	= ESSENTIAL
YIL143C	= ESSENTIAL
YIL144W	= ESSENTIAL
YIL147C	= ESSENTIAL
YIL150C	= ESSENTIAL
YIR006C	= ESSENTIAL
YIR008C	= ESSENTIAL
YIR010W	= ESSENTIAL
YIR011C	= ESSENTIAL
YIR012W	= ESSENTIAL
YIR015W	= ESSENTIAL
YIR022W	= ESSENTIAL
YJL001W	= ESSENTIAL
YJL002C	= ESSENTIAL
YJL005W	= ESSENTIAL
YJL008C	= ESSENTIAL
YJL011C	= ESSENTIAL
YJL014W	= ESSENTIAL
YJL019W	= ESSENTIAL
YJL025W	= ESSENTIAL
YJL026W	= ESSENTIAL
YJL031C	= ESSENTIAL
YJL033W	= ESSENTIAL
YJL034W	= ESSENTIAL
YJL035C	= ESSENTIAL
YJL039C	= ESSENTIAL
YJL041W	= ESSENTIAL
YJL050W	= ESSENTIAL
YJL054W	= ESSENTIAL
YJL061W	= ESSENTIAL
YJL072C	= ESSENTIAL
YJL074C	= ESSENTIAL
YJL076W	= ESSENTIAL
YJL081C	= ESSENTIAL
YJL085W	= ESSENTIAL
YJL087C	= ESSENTIAL
YJL090C	= ESSENTIAL
YJL091C	= ESSENTIAL
YJL104W	= ESSENTIAL
YJL109C	= ESSENTIAL
YJL111W	= ESSENTIAL
YJL125C	= ESSENTIAL
YJL143W	= ESSENTIAL
YJL156C	= ESSENTIAL
YJL167W	= ESSENTIAL
YJL173C	= ESSENTIAL
YJL174W	= ESSENTIAL
YJL194W	= ESSENTIAL
YJL203W	= ESSENTIAL
YJR002W	= ESSENTIAL
YJR006W	= ESSENTIAL
YJR007W	= ESSENTIAL
YJR016C	= ESSENTIAL
YJR017C	= ESSENTIAL
YJR022W	= ESSENTIAL
YJR041C	= ESSENTIAL
YJR042W	= ESSENTIAL
YJR045C	= ESSENTIAL
YJR046W	= ESSENTIAL
YJR057W	= ESSENTIAL
YJR064W	= ESSENTIAL
YJR065C	= ESSENTIAL
YJR067C	= ESSENTIAL
YJR068W	= ESSENTIAL
YJR072C	= ESSENTIAL
YJR076C	= ESSENTIAL
YJR093C	= ESSENTIAL
YJR112W	= ESSENTIAL
YJR123W	= ESSENTIAL
YKL004W	= ESSENTIAL
YKL006C-A	= ESSENTIAL
YKL012W	= ESSENTIAL
YKL013C	= ESSENTIAL
YKL014C	= ESSENTIAL
YKL018W	= ESSENTIAL
YKL019W	= ESSENTIAL
YKL021C	= ESSENTIAL
YKL022C	= ESSENTIAL
YKL024C	= ESSENTIAL
YKL028W	= ESSENTIAL
YKL035W	= ESSENTIAL
YKL042W	= ESSENTIAL
YKL045W	= ESSENTIAL
YKL049C	= ESSENTIAL
YKL052C	= ESSENTIAL
YKL058W	= ESSENTIAL
YKL059C	= ESSENTIAL
YKL060C	= ESSENTIAL
YKL078W	= ESSENTIAL
YKL089W	= ESSENTIAL
YKL095W	= ESSENTIAL
YKL099C	= ESSENTIAL
YKL104C	= ESSENTIAL
YKL108W	= ESSENTIAL
YKL112W	= ESSENTIAL
YKL122C	= ESSENTIAL
YKL125W	= ESSENTIAL
YKL141W	= ESSENTIAL
YKL144C	= ESSENTIAL
YKL145W	= ESSENTIAL
YKL152C	= ESSENTIAL
YKL154W	= ESSENTIAL
YKL165C	= ESSENTIAL
YKL172W	= ESSENTIAL
YKL173W	= ESSENTIAL
YKL180W	= ESSENTIAL
YKL182W	= ESSENTIAL
YKL186C	= ESSENTIAL
YKL189W	= ESSENTIAL
YKL192C	= ESSENTIAL
YKL193C	= ESSENTIAL
YKL195W	= ESSENTIAL
YKL196C	= ESSENTIAL
YKL203C	= ESSENTIAL
YKL210W	= ESSENTIAL
YKR002W	= ESSENTIAL
YKR004C	= ESSENTIAL
YKR008W	= ESSENTIAL
YKR022C	= ESSENTIAL
YKR025W	= ESSENTIAL
YKR037C	= ESSENTIAL
YKR038C	= ESSENTIAL
YKR062W	= ESSENTIAL
YKR063C	= ESSENTIAL
YKR068C	= ESSENTIAL
YKR071C	= ESSENTIAL
YKR081C	= ESSENTIAL
YKR083C	= ESSENTIAL
YKR086W	= ESSENTIAL
YLL003W	= ESSENTIAL
YLL004W	= ESSENTIAL
YLL008W	= ESSENTIAL
YLL011W	= ESSENTIAL
YLL018C	= ESSENTIAL
YLL031C	= ESSENTIAL
YLL034C	= ESSENTIAL
YLL035W	= ESSENTIAL
YLL036C	= ESSENTIAL
YLL050C	= ESSENTIAL
YLR002C	= ESSENTIAL
YLR005W	= ESSENTIAL
YLR007W	= ESSENTIAL
YLR008C	= ESSENTIAL
YLR009W	= ESSENTIAL
YLR010C	= ESSENTIAL
YLR026C	= ESSENTIAL
YLR029C	= ESSENTIAL
YLR033W	= ESSENTIAL
YLR045C	= ESSENTIAL
YLR051C	= ESSENTIAL
YLR060W	= ESSENTIAL
YLR066W	= ESSENTIAL
YLR071C	= ESSENTIAL
YLR075W	= ESSENTIAL
YLR078C	= ESSENTIAL
YLR086W	= ESSENTIAL
YLR088W	= ESSENTIAL
YLR100W	= ESSENTIAL
YLR103C	= ESSENTIAL
YLR105C	= ESSENTIAL
YLR106C	= ESSENTIAL
YLR115W	= ESSENTIAL
YLR116W	= ESSENTIAL
YLR117C	= ESSENTIAL
YLR127C	= ESSENTIAL
YLR129W	= ESSENTIAL
YLR141W	= ESSENTIAL
YLR145W	= ESSENTIAL
YLR147C	= ESSENTIAL
YLR153C	= ESSENTIAL
YLR163C	= ESSENTIAL
YLR166C	= ESSENTIAL
YLR167W	= ESSENTIAL
YLR175W	= ESSENTIAL
YLR186W	= ESSENTIAL
YLR195C	= ESSENTIAL
YLR196W	= ESSENTIAL
YLR197W	= ESSENTIAL
YLR208W	= ESSENTIAL
YLR212C	= ESSENTIAL
YLR215C	= ESSENTIAL
YLR222C	= ESSENTIAL
YLR223C	= ESSENTIAL
YLR229C	= ESSENTIAL
YLR249W	= ESSENTIAL
YLR259C	= ESSENTIAL
YLR272C	= ESSENTIAL
YLR274W	= ESSENTIAL
YLR275W	= ESSENTIAL
YLR276C	= ESSENTIAL
YLR277C	= ESSENTIAL
YLR291C	= ESSENTIAL
YLR298C	= ESSENTIAL
YLR305C	= ESSENTIAL
YLR310C	= ESSENTIAL
YLR314C	= ESSENTIAL
YLR316C	= ESSENTIAL
YLR321C	= ESSENTIAL
YLR323C	= ESSENTIAL
YLR336C	= ESSENTIAL
YLR340W	= ESSENTIAL
YLR347C	= ESSENTIAL
YLR355C	= ESSENTIAL
YLR359W	= ESSENTIAL
YLR378C	= ESSENTIAL
YLR397C	= ESSENTIAL
YLR424W	= ESSENTIAL
YLR430W	= ESSENTIAL
YLR438C-A	= ESSENTIAL
YLR440C	= ESSENTIAL
YLR457C	= ESSENTIAL
YLR459W	= ESSENTIAL
YML010W	= ESSENTIAL
YML015C	= ESSENTIAL
YML023C	= ESSENTIAL
YML025C	= ESSENTIAL
YML031W	= ESSENTIAL
YML043C	= ESSENTIAL
YML046W	= ESSENTIAL
YML049C	= ESSENTIAL
YML064C	= ESSENTIAL
YML065W	= ESSENTIAL
YML069W	= ESSENTIAL
YML077W	= ESSENTIAL
YML085C	= ESSENTIAL
YML091C	= ESSENTIAL
YML092C	= ESSENTIAL
YML093W	= ESSENTIAL
YML098W	= ESSENTIAL
YML105C	= ESSENTIAL
YML114C	= ESSENTIAL
YML126C	= ESSENTIAL
YML127W	= ESSENTIAL
YML130C	= ESSENTIAL
YMR001C	= ESSENTIAL
YMR005W	= ESSENTIAL
YMR013C	= ESSENTIAL
YMR028W	= ESSENTIAL
YMR033W	= ESSENTIAL
YMR043W	= ESSENTIAL
YMR047C	= ESSENTIAL
YMR049C	= ESSENTIAL
YMR059W	= ESSENTIAL
YMR061W	= ESSENTIAL
YMR076C	= ESSENTIAL
YMR079W	= ESSENTIAL
YMR093W	= ESSENTIAL
YMR094W	= ESSENTIAL
YMR112C	= ESSENTIAL
YMR113W	= ESSENTIAL
YMR117C	= ESSENTIAL
YMR128W	= ESSENTIAL
YMR131C	= ESSENTIAL
YMR146C	= ESSENTIAL
YMR149W	= ESSENTIAL
YMR168C	= ESSENTIAL
YMR197C	= ESSENTIAL
YMR200W	= ESSENTIAL
YMR203W	= ESSENTIAL
YMR208W	= ESSENTIAL
YMR211W	= ESSENTIAL
YMR213W	= ESSENTIAL
YMR218C	= ESSENTIAL
YMR220W	= ESSENTIAL
YMR227C	= ESSENTIAL
YMR229C	= ESSENTIAL
YMR235C	= ESSENTIAL
YMR236W	= ESSENTIAL
YMR239C	= ESSENTIAL
YMR240C	= ESSENTIAL
YMR260C	= ESSENTIAL
YMR268C	= ESSENTIAL
YMR270C	= ESSENTIAL
YMR277W	= ESSENTIAL
YMR281W	= ESSENTIAL
YMR288W	= ESSENTIAL
YMR290C	= ESSENTIAL
YMR296C	= ESSENTIAL
YMR298W	= ESSENTIAL
YMR301C	= ESSENTIAL
YMR308C	= ESSENTIAL
YMR309C	= ESSENTIAL
YMR314W	= ESSENTIAL
YNL002C	= ESSENTIAL
YNL006W	= ESSENTIAL
YNL007C	= ESSENTIAL
YNL026W	= ESSENTIAL
YNL038W	= ESSENTIAL
YNL039W	= ESSENTIAL
YNL061W	= ESSENTIAL
YNL062C	= ESSENTIAL
YNL075W	= ESSENTIAL
YNL088W	= ESSENTIAL
YNL102W	= ESSENTIAL
YNL103W	= ESSENTIAL
YNL110C	= ESSENTIAL
YNL112W	= ESSENTIAL
YNL113W	= ESSENTIAL
YNL118C	= ESSENTIAL
YNL124W	= ESSENTIAL
YNL126W	= ESSENTIAL
YNL131W	= ESSENTIAL
YNL132W	= ESSENTIAL
YNL137C	= ESSENTIAL
YNL151C	= ESSENTIAL
YNL158W	= ESSENTIAL
YNL161W	= ESSENTIAL
YNL162W	= ESSENTIAL
YNL163C	= ESSENTIAL
YNL172W	= ESSENTIAL
YNL178W	= ESSENTIAL
YNL188W	= ESSENTIAL
YNL189W	= ESSENTIAL
YNL207W	= ESSENTIAL
YNL216W	= ESSENTIAL
YNL221C	= ESSENTIAL
YNL222W	= ESSENTIAL
YNL232W	= ESSENTIAL
YNL240C	= ESSENTIAL
YNL244C	= ESSENTIAL
YNL245C	= ESSENTIAL
YNL251C	= ESSENTIAL
YNL256W	= ESSENTIAL
YNL258C	= ESSENTIAL
YNL261W	= ESSENTIAL
YNL262W	= ESSENTIAL
YNL263C	= ESSENTIAL
YNL267W	= ESSENTIAL
YNL272C	= ESSENTIAL
YNL282W	= ESSENTIAL
YNL287W	= ESSENTIAL
YNL290W	= ESSENTIAL
YNL306W	= ESSENTIAL
YNL308C	= ESSENTIAL
YNL310C	= ESSENTIAL
YNL312W	= ESSENTIAL
YNL317W	= ESSENTIAL
YNR003C	= ESSENTIAL
YNR011C	= ESSENTIAL
YNR016C	= ESSENTIAL
YNR017W	= ESSENTIAL
YNR026C	= ESSENTIAL
YNR035C	= ESSENTIAL
YNR038W	= ESSENTIAL
YNR043W	= ESSENTIAL
YNR046W	= ESSENTIAL
YNR053C	= ESSENTIAL
YNR054C	= ESSENTIAL
YOL005C	= ESSENTIAL
YOL010W	= ESSENTIAL
YOL021C	= ESSENTIAL
YOL026C	= ESSENTIAL
YOL034W	= ESSENTIAL
YOL038W	= ESSENTIAL
YOL040C	= ESSENTIAL
YOL066C	= ESSENTIAL
YOL069W	= ESSENTIAL
YOL077C	= ESSENTIAL
YOL078W	= ESSENTIAL
YOL094C	= ESSENTIAL
YOL097C	= ESSENTIAL
YOL102C	= ESSENTIAL
YOL120C	= ESSENTIAL
YOL123W	= ESSENTIAL
YOL127W	= ESSENTIAL
YOL130W	= ESSENTIAL
YOL133W	= ESSENTIAL
YOL135C	= ESSENTIAL
YOL139C	= ESSENTIAL
YOL144W	= ESSENTIAL
YOL146W	= ESSENTIAL
YOL149W	= ESSENTIAL
YOR004W	= ESSENTIAL
YOR020C	= ESSENTIAL
YOR046C	= ESSENTIAL
YOR048C	= ESSENTIAL
YOR056C	= ESSENTIAL
YOR057W	= ESSENTIAL
YOR063W	= ESSENTIAL
YOR074C	= ESSENTIAL
YOR075W	= ESSENTIAL
YOR077W	= ESSENTIAL
YOR095C	= ESSENTIAL
YOR098C	= ESSENTIAL
YOR103C	= ESSENTIAL
YOR110W	= ESSENTIAL
YOR116C	= ESSENTIAL
YOR117W	= ESSENTIAL
YOR119C	= ESSENTIAL
YOR122C	= ESSENTIAL
YOR143C	= ESSENTIAL
YOR148C	= ESSENTIAL
YOR149C	= ESSENTIAL
YOR151C	= ESSENTIAL
YOR157C	= ESSENTIAL
YOR159C	= ESSENTIAL
YOR160W	= ESSENTIAL
YOR168W	= ESSENTIAL
YOR174W	= ESSENTIAL
YOR176W	= ESSENTIAL
YOR181W	= ESSENTIAL
YOR194C	= ESSENTIAL
YOR204W	= ESSENTIAL
YOR206W	= ESSENTIAL
YOR207C	= ESSENTIAL
YOR210W	= ESSENTIAL
YOR217W	= ESSENTIAL
YOR224C	= ESSENTIAL
YOR232W	= ESSENTIAL
YOR236W	= ESSENTIAL
YOR244W	= ESSENTIAL
YOR249C	= ESSENTIAL
YOR250C	= ESSENTIAL
YOR254C	= ESSENTIAL
YOR256C	= ESSENTIAL
YOR257W	= ESSENTIAL
YOR259C	= ESSENTIAL
YOR260W	= ESSENTIAL
YOR261C	= ESSENTIAL
YOR272W	= ESSENTIAL
YOR278W	= ESSENTIAL
YOR281C	= ESSENTIAL
YOR294W	= ESSENTIAL
YOR310C	= ESSENTIAL
YOR319W	= ESSENTIAL
YOR326W	= ESSENTIAL
YOR329C	= ESSENTIAL
YOR335C	= ESSENTIAL
YOR336W	= ESSENTIAL
YOR340C	= ESSENTIAL
YOR341W	= ESSENTIAL
YOR353C	= ESSENTIAL
YOR361C	= ESSENTIAL
YOR362C	= ESSENTIAL
YOR370C	= ESSENTIAL
YOR372C	= ESSENTIAL
YOR373W	= ESSENTIAL
YPL007C	= ESSENTIAL
YPL010W	= ESSENTIAL
YPL011C	= ESSENTIAL
YPL012W	= ESSENTIAL
YPL016W	= ESSENTIAL
YPL020C	= ESSENTIAL
YPL028W	= ESSENTIAL
YPL043W	= ESSENTIAL
YPL063W	= ESSENTIAL
YPL075W	= ESSENTIAL
YPL076W	= ESSENTIAL
YPL082C	= ESSENTIAL
YPL083C	= ESSENTIAL
YPL085W	= ESSENTIAL
YPL093W	= ESSENTIAL
YPL094C	= ESSENTIAL
YPL117C	= ESSENTIAL
YPL122C	= ESSENTIAL
YPL124W	= ESSENTIAL
YPL126W	= ESSENTIAL
YPL128C	= ESSENTIAL
YPL131W	= ESSENTIAL
YPL143W	= ESSENTIAL
YPL146C	= ESSENTIAL
YPL151C	= ESSENTIAL
YPL153C	= ESSENTIAL
YPL160W	= ESSENTIAL
YPL169C	= ESSENTIAL
YPL175W	= ESSENTIAL
YPL190C	= ESSENTIAL
YPL204W	= ESSENTIAL
YPL209C	= ESSENTIAL
YPL210C	= ESSENTIAL
YPL211W	= ESSENTIAL
YPL217C	= ESSENTIAL
YPL218W	= ESSENTIAL
YPL228W	= ESSENTIAL
YPL231W	= ESSENTIAL
YPL233W	= ESSENTIAL
YPL235W	= ESSENTIAL
YPL237W	= ESSENTIAL
YPL242C	= ESSENTIAL
YPL243W	= ESSENTIAL
YPL252C	= ESSENTIAL
YPL255W	= ESSENTIAL
YPL266W	= ESSENTIAL
YPR010C	= ESSENTIAL
YPR016C	= ESSENTIAL
YPR019W	= ESSENTIAL
YPR025C	= ESSENTIAL
YPR033C	= ESSENTIAL
YPR034W	= ESSENTIAL
YPR035W	= ESSENTIAL
YPR041W	= ESSENTIAL
YPR048W	= ESSENTIAL
YPR055W	= ESSENTIAL
YPR056W	= ESSENTIAL
YPR082C	= ESSENTIAL
YPR086W	= ESSENTIAL
YPR088C	= ESSENTIAL
YPR094W	= ESSENTIAL
YPR103W	= ESSENTIAL
YPR104C	= ESSENTIAL
YPR105C	= ESSENTIAL
YPR107C	= ESSENTIAL
YPR108W	= ESSENTIAL
YPR110C	= ESSENTIAL
YPR112C	= ESSENTIAL
YPR113W	= ESSENTIAL
YPR133C	= ESSENTIAL
YPR137W	= ESSENTIAL
YPR143W	= ESSENTIAL
YPR144C	= ESSENTIAL
YPR161C	= ESSENTIAL
YPR162C	= ESSENTIAL
YPR165W	= ESSENTIAL
YPR168W	= ESSENTIAL
YPR175W	= ESSENTIAL
YPR176C	= ESSENTIAL
YPR178W	= ESSENTIAL
YPR180W	= ESSENTIAL
YPR181C	= ESSENTIAL
YPR182W	= ESSENTIAL
YPR183W	= ESSENTIAL
YPR186C	= ESSENTIAL
YPR187W	= ESSENTIAL
YPR190C	= ESSENTIAL
YOR287C	=	ESSENTIAL
YIL083C	=	ESSENTIAL
YJL010C	=	ESSENTIAL
YIL091C	=	ESSENTIAL
YPR085C	=	ESSENTIAL
YHR122W	=	ESSENTIAL
YDL139C	=	ESSENTIAL
YNL152W	= ESSENTIAL
YNL149C	=	ESSENTIAL
YGR090W	=	ESSENTIAL
YHR020W	=	ESSENTIAL
YGR277C	=	ESSENTIAL
YOR060C	=	ESSENTIAL
YDL193W	=	ESSENTIAL
YOL022C	=	ESSENTIAL
YGR251W	=	ESSENTIAL
YNL313C	=	ESSENTIAL
YPR169W	=	ESSENTIAL
YNL247W	=	ESSENTIAL
YNL182C	=	ESSENTIAL
YOR262W	=	ESSENTIAL
YNL181W	=	ESSENTIAL
YGR145W	=	ESSENTIAL
YNL260C	=	ESSENTIAL
YJL069C	=	ESSENTIAL
YMR185W	=	ESSENTIAL
YMR134W	=	ESSENTIAL
YML125C	=	ESSENTIAL
YLR409C	=	ESSENTIAL
YDR196C	=	ESSENTIAL
YDR288W	=	ESSENTIAL
YJL097W	=	ESSENTIAL
YLR243W	=	ESSENTIAL
YDR367W	=	ESSENTIAL
YLR132C	=	ESSENTIAL
YDR412W	=	ESSENTIAL
YJR012C	=	ESSENTIAL
YLR022C	=	ESSENTIAL
YJR013W	=	ESSENTIAL
YKR079C	=	ESSENTIAL
YDR531W	=	ESSENTIAL
YEL035C	=	ESSENTIAL
YKL088W	=	ESSENTIAL
YER036C	=	ESSENTIAL
YKL082C	=	ESSENTIAL
YFR042W	=	ESSENTIAL
YKL033W	=	ESSENTIAL
YJR141W	=	ESSENTIAL
