# Supplementary material for: A high-accuracy consensus map of yeast protein complexes reveals modular nature of gene essentiality
Source: BMC Bioinformatics. 2007 Jul 2;8:236. doi: 10.1186/1471-2105-8-236 (PMC1940025; doi:10.1186/1471-2105-8-236)
Supplement: Additional File 2 [file 1471-2105-8-236-S2.zip › names.na]

ProteinName
Q0045 = COX1
Q0050 = AI1
Q0055 = AI2
Q0060 = AI3
Q0065 = AI4
Q0070 = AI5_ALPHA
Q0075 = AI5_BETA
Q0080 = ATP8
Q0085 = ATP6
Q0105 = COB
Q0110 = BI2
Q0115 = BI3
Q0120 = BI4
Q0130 = OLI1
Q0140 = VAR1
Q0160 = SCEI
Q0250 = COX2
Q0255 = Q0255
Q0275 = COX3
R0010W = FLP1
R0020C = REP1
R0030W = RAF1
R0040C = REP2
YAL001C = TFC3
YAL002W = VPS8
YAL003W = EFB1
YAL005C = SSA1
YAL007C = ERP2
YAL008W = FUN14
YAL009W = SPO7
YAL010C = MDM10
YAL011W = SWC3
YAL012W = CYS3
YAL013W = DEP1
YAL014C = SYN8
YAL015C = NTG1
YAL016W = TPD3
YAL017W = PSK1
YAL018C = YAL018C
YAL019W = FUN30
YAL020C = ATS1
YAL021C = CCR4
YAL022C = FUN26
YAL023C = PMT2
YAL024C = LTE1
YAL025C = MAK16
YAL026C = DRS2
YAL027W = YAL027W
YAL028W = FRT2
YAL029C = MYO4
YAL030W = SNC1
YAL031C = GIP4
YAL032C = PRP45
YAL033W = POP5
YAL034C = FUN19
YAL034W-A = MTW1
YAL035W = FUN12
YAL036C = RBG1
YAL037C-A = YAL037C-A
YAL037W = YAL037W
YAL038W = CDC19
YAL039C = CYC3
YAL040C = CLN3
YAL041W = CDC24
YAL042W = ERV46
YAL043C = PTA1
YAL044C = GCV3
YAL044W-A = YAL044W-A
YAL046C = YAL046C
YAL047C = SPC72
YAL048C = GEM1
YAL049C = YAL049C
YAL051W = OAF1
YAL053W = FLC2
YAL054C = ACS1
YAL055W = PEX22
YAL056W = GPB2
YAL058W = CNE1
YAL059W = ECM1
YAL060W = BDH1
YAL061W = YAL061W
YAL062W = GDH3
YAL063C = FLO9
YAL063C-A = YAL063C-A
YAL064C-A = YAL064C-A
YAL064W = YAL064W
YAL064W-B = YAL064W-B
YAL065C = YAL065C
YAL067C = SEO1
YAL067W-A = YAL067W-A
YAL068C = PAU8
YAR002C-A = ERP1
YAR002W = NUP60
YAR003W = SWD1
YAR007C = RFA1
YAR008W = SEN34
YAR014C = BUD14
YAR015W = ADE1
YAR018C = KIN3
YAR019C = CDC15
YAR020C = PAU7
YAR023C = YAR023C
YAR027W = UIP3
YAR028W = YAR028W
YAR029W = YAR029W
YAR031W = PRM9
YAR033W = MST28
YAR035C-A = YAR035C-A
YAR035W = YAT1
YAR042W = SWH1
YAR050W = FLO1
YAR061W = YAR061W
YAR062W = YAR062W
YAR064W = YAR064W
YAR066W = YAR066W
YAR068W = YAR068W
YAR071W = PHO11
YBL001C = ECM15
YBL002W = HTB2
YBL003C = HTA2
YBL004W = UTP20
YBL005W = PDR3
YBL006C = LDB7
YBL007C = SLA1
YBL008W = HIR1
YBL008W-A = YBL008W-A
YBL009W = ALK2
YBL010C = YBL010C
YBL011W = SCT1
YBL013W = FMT1
YBL014C = RRN6
YBL015W = ACH1
YBL016W = FUS3
YBL017C = PEP1
YBL018C = POP8
YBL019W = APN2
YBL020W = RFT1
YBL021C = HAP3
YBL022C = PIM1
YBL023C = MCM2
YBL024W = NCL1
YBL025W = RRN10
YBL026W = LSM2
YBL027W = RPL19B
YBL028C = YBL028C
YBL029C-A = YBL029C-A
YBL029W = YBL029W
YBL030C = PET9
YBL031W = SHE1
YBL032W = HEK2
YBL033C = RIB1
YBL034C = STU1
YBL035C = POL12
YBL036C = YBL036C
YBL037W = APL3
YBL038W = MRPL16
YBL039C = URA7
YBL039W-B = YBL039W-B
YBL040C = ERD2
YBL041W = PRE7
YBL042C = FUI1
YBL043W = ECM13
YBL044W = YBL044W
YBL045C = COR1
YBL046W = PSY4
YBL047C = EDE1
YBL049W = MOH1
YBL050W = SEC17
YBL051C = PIN4
YBL052C = SAS3
YBL054W = YBL054W
YBL055C = YBL055C
YBL056W = PTC3
YBL057C = PTH2
YBL058W = SHP1
YBL059C-A = YBL059C-A
YBL059W = YBL059W
YBL060W = YBL060W
YBL061C = SKT5
YBL063W = KIP1
YBL064C = PRX1
YBL066C = SEF1
YBL067C = UBP13
YBL068W = PRS4
YBL069W = AST1
YBL071C-B = YBL071C-B
YBL071W-A = KTI11
YBL072C = RPS8A
YBL074C = AAR2
YBL075C = SSA3
YBL076C = ILS1
YBL078C = ATG8
YBL079W = NUP170
YBL080C = PET112
YBL081W = YBL081W
YBL082C = ALG3
YBL084C = CDC27
YBL085W = BOI1
YBL086C = YBL086C
YBL087C = RPL23A
YBL088C = TEL1
YBL089W = AVT5
YBL090W = MRP21
YBL091C = MAP2
YBL091C-A = SCS22
YBL092W = RPL32
YBL093C = ROX3
YBL095W = YBL095W
YBL097W = BRN1
YBL098W = BNA4
YBL099W = ATP1
YBL100W-C = YBL100W-C
YBL101C = ECM21
YBL102W = SFT2
YBL103C = RTG3
YBL104C = YBL104C
YBL105C = PKC1
YBL106C = SRO77
YBL107C = YBL107C
YBL108C-A = PAU9
YBL111C = YBL111C
YBL112C = YBL112C
YBL113C = YBL113C
YBR001C = NTH2
YBR002C = RER2
YBR003W = COQ1
YBR004C = GPI18
YBR005W = RCR1
YBR006W = UGA2
YBR007C = DSF2
YBR008C = FLR1
YBR009C = HHF1
YBR010W = HHT1
YBR011C = IPP1
YBR013C = YBR013C
YBR014C = YBR014C
YBR015C = MNN2
YBR016W = YBR016W
YBR017C = KAP104
YBR018C = GAL7
YBR019C = GAL10
YBR020W = GAL1
YBR021W = FUR4
YBR022W = POA1
YBR023C = CHS3
YBR024W = SCO2
YBR025C = YBR025C
YBR026C = ETR1
YBR028C = YBR028C
YBR029C = CDS1
YBR030W = YBR030W
YBR031W = RPL4A
YBR033W = EDS1
YBR034C = HMT1
YBR035C = PDX3
YBR036C = CSG2
YBR037C = SCO1
YBR038W = CHS2
YBR039W = ATP3
YBR040W = FIG1
YBR041W = FAT1
YBR042C = YBR042C
YBR043C = QDR3
YBR044C = TCM62
YBR045C = GIP1
YBR046C = ZTA1
YBR047W = FMP23
YBR048W = RPS11B
YBR049C = REB1
YBR050C = REG2
YBR052C = RFS1
YBR053C = YBR053C
YBR054W = YRO2
YBR055C = PRP6
YBR056W = YBR056W
YBR057C = MUM2
YBR058C = UBP14
YBR058C-A = TSC3
YBR059C = AKL1
YBR060C = ORC2
YBR061C = TRM7
YBR062C = YBR062C
YBR063C = YBR063C
YBR065C = ECM2
YBR066C = NRG2
YBR067C = TIP1
YBR068C = BAP2
YBR069C = TAT1
YBR070C = ALG14
YBR071W = YBR071W
YBR072C-A = YBR072C-A
YBR072W = HSP26
YBR073W = RDH54
YBR074W = YBR074W
YBR076W = ECM8
YBR077C = SLM4
YBR078W = ECM33
YBR079C = RPG1
YBR080C = SEC18
YBR081C = SPT7
YBR082C = UBC4
YBR083W = TEC1
YBR084C-A = RPL19A
YBR084W = MIS1
YBR085C-A = YBR085C-A
YBR085W = AAC3
YBR086C = IST2
YBR087W = RFC5
YBR088C = POL30
YBR089C-A = NHP6B
YBR090C = YBR090C
YBR091C = MRS5
YBR092C = PHO3
YBR093C = PHO5
YBR094W = PBY1
YBR095C = RXT2
YBR096W = YBR096W
YBR097W = VPS15
YBR098W = MMS4
YBR101C = FES1
YBR102C = EXO84
YBR103W = SIF2
YBR104W = YMC2
YBR105C = VID24
YBR106W = PHO88
YBR107C = IML3
YBR108W = YBR108W
YBR109C = CMD1
YBR110W = ALG1
YBR111C = YSA1
YBR111W-A = SUS1
YBR112C = CYC8
YBR114W = RAD16
YBR115C = LYS2
YBR117C = TKL2
YBR118W = TEF2
YBR119W = MUD1
YBR120C = CBP6
YBR121C = GRS1
YBR122C = MRPL36
YBR123C = TFC1
YBR125C = PTC4
YBR126C = TPS1
YBR127C = VMA2
YBR128C = ATG14
YBR129C = OPY1
YBR130C = SHE3
YBR131W = CCZ1
YBR132C = AGP2
YBR133C = HSL7
YBR135W = CKS1
YBR136W = MEC1
YBR137W = YBR137W
YBR138C = YBR138C
YBR139W = YBR139W
YBR140C = IRA1
YBR141C = YBR141C
YBR142W = MAK5
YBR143C = SUP45
YBR145W = ADH5
YBR146W = MRPS9
YBR147W = YBR147W
YBR148W = YSW1
YBR149W = ARA1
YBR150C = TBS1
YBR151W = APD1
YBR152W = SPP381
YBR153W = RIB7
YBR154C = RPB5
YBR155W = CNS1
YBR156C = SLI15
YBR157C = ICS2
YBR158W = AMN1
YBR159W = IFA38
YBR160W = CDC28
YBR161W = CSH1
YBR162C = TOS1
YBR162W-A = YSY6
YBR163W = DEM1
YBR164C = ARL1
YBR165W = UBS1
YBR166C = TYR1
YBR167C = POP7
YBR168W = PEX32
YBR169C = SSE2
YBR170C = NPL4
YBR171W = SEC66
YBR172C = SMY2
YBR173C = UMP1
YBR175W = SWD3
YBR176W = ECM31
YBR177C = EHT1
YBR179C = FZO1
YBR180W = DTR1
YBR181C = RPS6B
YBR182C = SMP1
YBR182C-A = YBR182C-A
YBR183W = YPC1
YBR184W = YBR184W
YBR185C = MBA1
YBR186W = PCH2
YBR187W = GDT1
YBR188C = NTC20
YBR189W = RPS9B
YBR191W = RPL21A
YBR192W = RIM2
YBR193C = MED8
YBR194W = SOY1
YBR195C = MSI1
YBR196C = PGI1
YBR196C-A = YBR196C-A
YBR196C-B = YBR196C-B
YBR197C = YBR197C
YBR198C = TAF5
YBR199W = KTR4
YBR200W = BEM1
YBR200W-A = YBR200W-A
YBR201C-A = YBR201C-A
YBR201W = DER1
YBR202W = CDC47
YBR203W = COS111
YBR204C = YBR204C
YBR205W = KTR3
YBR207W = FTH1
YBR208C = DUR1,2
YBR210W = ERV15
YBR211C = AME1
YBR212W = NGR1
YBR213W = MET8
YBR214W = SDS24
YBR215W = HPC2
YBR216C = YBP1
YBR217W = ATG12
YBR218C = PYC2
YBR219C = YBR219C
YBR220C = YBR220C
YBR221C = PDB1
YBR221W-A = YBR221W-A
YBR222C = PCS60
YBR223C = TDP1
YBR225W = YBR225W
YBR227C = MCX1
YBR228W = SLX1
YBR229C = ROT2
YBR230C = OM14
YBR230W-A = YBR230W-A
YBR231C = SWC5
YBR233W = PBP2
YBR233W-A = DAD3
YBR234C = ARC40
YBR235W = YBR235W
YBR236C = ABD1
YBR237W = PRP5
YBR238C = YBR238C
YBR239C = YBR239C
YBR240C = THI2
YBR241C = YBR241C
YBR242W = YBR242W
YBR243C = ALG7
YBR244W = GPX2
YBR245C = ISW1
YBR246W = YBR246W
YBR247C = ENP1
YBR248C = HIS7
YBR249C = ARO4
YBR250W = YBR250W
YBR251W = MRPS5
YBR252W = DUT1
YBR253W = SRB6
YBR254C = TRS20
YBR255C-A = YBR255C-A
YBR255W = YBR255W
YBR256C = RIB5
YBR257W = POP4
YBR258C = SHG1
YBR259W = YBR259W
YBR260C = RGD1
YBR261C = YBR261C
YBR262C = FMP51
YBR263W = SHM1
YBR264C = YPT10
YBR265W = TSC10
YBR267W = REI1
YBR268W = MRPL37
YBR269C = FMP21
YBR270C = BIT2
YBR271W = YBR271W
YBR272C = HSM3
YBR273C = UBX7
YBR274W = CHK1
YBR275C = RIF1
YBR276C = PPS1
YBR278W = DPB3
YBR279W = PAF1
YBR280C = SAF1
YBR281C = YBR281C
YBR282W = MRPL27
YBR283C = SSH1
YBR284W = YBR284W
YBR285W = YBR285W
YBR286W = APE3
YBR287W = ZSP1
YBR288C = APM3
YBR289W = SNF5
YBR290W = BSD2
YBR291C = CTP1
YBR293W = VBA2
YBR294W = SUL1
YBR295W = PCA1
YBR296C = PHO89
YBR296C-A = YBR296C-A
YBR297W = MAL33
YBR298C = MAL31
YBR298C-A = YBR298C-A
YBR299W = MAL32
YBR301W = DAN3
YBR302C = COS2
YCL001W = RER1
YCL001W-A = YCL001W-A
YCL001W-B = YCL001W-B
YCL002C = YCL002C
YCL004W = PGS1
YCL005W = LDB16
YCL005W-A = VMA9
YCL008C = STP22
YCL009C = ILV6
YCL010C = SGF29
YCL011C = GBP2
YCL012C = YCL012C
YCL014W = BUD3
YCL016C = DCC1
YCL017C = NFS1
YCL018W = LEU2
YCL021W-A = YCL021W-A
YCL024W = KCC4
YCL025C = AGP1
YCL026C-A = FRM2
YCL026C-B = YCL026C-B
YCL027W = FUS1
YCL028W = RNQ1
YCL029C = BIK1
YCL030C = HIS4
YCL031C = RRP7
YCL032W = STE50
YCL033C = YCL033C
YCL034W = LSB5
YCL035C = GRX1
YCL036W = GFD2
YCL037C = SRO9
YCL038C = ATG22
YCL039W = GID7
YCL040W = GLK1
YCL042W = YCL042W
YCL043C = PDI1
YCL044C = MGR1
YCL045C = YCL045C
YCL047C = YCL047C
YCL048W = SPS22
YCL048W-A = YCL048W-A
YCL049C = YCL049C
YCL050C = APA1
YCL051W = LRE1
YCL052C = PBN1
YCL054W = SPB1
YCL055W = KAR4
YCL056C = YCL056C
YCL057C-A = YCL057C-A
YCL057W = PRD1
YCL058W-A = YCL058W-A
YCL059C = KRR1
YCL061C = MRC1
YCL063W = VAC17
YCL064C = CHA1
YCL066W = HMLALPHA1
YCL067C = HMLALPHA2
YCL068C = YCL068C
YCL069W = VBA3
YCL073C = YCL073C
YCL074W = YCL074W
YCL075W = YCL075W
YCR002C = CDC10
YCR003W = MRPL32
YCR004C = YCP4
YCR005C = CIT2
YCR007C = YCR007C
YCR008W = SAT4
YCR009C = RVS161
YCR010C = ADY2
YCR011C = ADP1
YCR012W = PGK1
YCR014C = POL4
YCR015C = YCR015C
YCR016W = YCR016W
YCR017C = CWH43
YCR018C = SRD1
YCR019W = MAK32
YCR020C = PET18
YCR020C-A = MAK31
YCR020W-B = HTL1
YCR021C = HSP30
YCR023C = YCR023C
YCR024C = SLM5
YCR024C-A = PMP1
YCR024C-B = YCR024C-B
YCR026C = NPP1
YCR027C = RHB1
YCR028C = FEN2
YCR028C-A = RIM1
YCR030C = SYP1
YCR031C = RPS14A
YCR032W = BPH1
YCR033W = SNT1
YCR034W = FEN1
YCR035C = RRP43
YCR036W = RBK1
YCR037C = PHO87
YCR038C = BUD5
YCR039C = MATALPHA2
YCR040W = MATALPHA1
YCR042C = TAF2
YCR043C = YCR043C
YCR044C = PER1
YCR045C = YCR045C
YCR046C = IMG1
YCR047C = BUD23
YCR048W = ARE1
YCR050C = YCR050C
YCR051W = YCR051W
YCR052W = RSC6
YCR053W = THR4
YCR054C = CTR86
YCR057C = PWP2
YCR059C = YIH1
YCR060W = TAH1
YCR061W = YCR061W
YCR063W = BUD31
YCR065W = HCM1
YCR066W = RAD18
YCR067C = SED4
YCR068W = ATG15
YCR069W = CPR4
YCR071C = IMG2
YCR072C = RSA4
YCR073C = SSK22
YCR073W-A = SOL2
YCR075C = ERS1
YCR075W-A = YCR075W-A
YCR076C = YCR076C
YCR077C = PAT1
YCR079W = PTC6
YCR081W = SRB8
YCR082W = AHC2
YCR083W = TRX3
YCR084C = TUP1
YCR086W = CSM1
YCR087C-A = LUG1
YCR088W = ABP1
YCR089W = FIG2
YCR090C = YCR090C
YCR091W = KIN82
YCR092C = MSH3
YCR093W = CDC39
YCR094W = CDC50
YCR095C = OCA4
YCR095W-A = YCR095W-A
YCR096C = HMRA2
YCR097W = HMRA1
YCR098C = GIT1
YCR099C = YCR099C
YCR100C = YCR100C
YCR101C = YCR101C
YCR102C = YCR102C
YCR104W = PAU3
YCR105W = ADH7
YCR106W = RDS1
YCR107W = AAD3
YCR108C = YCR108C
YDL001W = RMD1
YDL002C = NHP10
YDL003W = MCD1
YDL004W = ATP16
YDL005C = MED2
YDL006W = PTC1
YDL007C-A = YDL007C-A
YDL007W = RPT2
YDL008W = APC11
YDL010W = YDL010W
YDL012C = YDL012C
YDL013W = HEX3
YDL014W = NOP1
YDL015C = TSC13
YDL017W = CDC7
YDL018C = ERP3
YDL019C = OSH2
YDL020C = RPN4
YDL021W = GPM2
YDL022W = GPD1
YDL024C = DIA3
YDL025C = YDL025C
YDL027C = YDL027C
YDL028C = MPS1
YDL029W = ARP2
YDL030W = PRP9
YDL031W = DBP10
YDL033C = SLM3
YDL035C = GPR1
YDL036C = PUS9
YDL037C = BSC1
YDL038C = YDL038C
YDL039C = PRM7
YDL040C = NAT1
YDL042C = SIR2
YDL043C = PRP11
YDL044C = MTF2
YDL045C = FAD1
YDL045W-A = MRP10
YDL046W = NPC2
YDL047W = SIT4
YDL048C = STP4
YDL049C = KNH1
YDL051W = LHP1
YDL052C = SLC1
YDL053C = PBP4
YDL054C = MCH1
YDL055C = PSA1
YDL056W = MBP1
YDL057W = YDL057W
YDL058W = USO1
YDL059C = RAD59
YDL060W = TSR1
YDL061C = RPS29B
YDL063C = YDL063C
YDL064W = UBC9
YDL065C = PEX19
YDL066W = IDP1
YDL067C = COX9
YDL069C = CBS1
YDL070W = BDF2
YDL072C = YET3
YDL073W = YDL073W
YDL074C = BRE1
YDL075W = RPL31A
YDL076C = RXT3
YDL077C = VAM6
YDL078C = MDH3
YDL079C = MRK1
YDL080C = THI3
YDL081C = RPP1A
YDL082W = RPL13A
YDL083C = RPS16B
YDL084W = SUB2
YDL085C-A = YDL085C-A
YDL085W = NDE2
YDL086W = YDL086W
YDL087C = LUC7
YDL088C = ASM4
YDL089W = YDL089W
YDL090C = RAM1
YDL091C = UBX3
YDL092W = SRP14
YDL093W = PMT5
YDL095W = PMT1
YDL097C = RPN6
YDL098C = SNU23
YDL099W = BUG1
YDL100C = GET3
YDL101C = DUN1
YDL102W = CDC2
YDL103C = QRI1
YDL104C = QRI7
YDL105W = NSE4
YDL106C = PHO2
YDL107W = MSS2
YDL108W = KIN28
YDL109C = YDL109C
YDL110C = TMA17
YDL111C = RRP42
YDL112W = TRM3
YDL113C = ATG20
YDL114W = YDL114W
YDL115C = IWR1
YDL116W = NUP84
YDL117W = CYK3
YDL118W = YDL118W
YDL119C = YDL119C
YDL120W = YFH1
YDL121C = YDL121C
YDL122W = UBP1
YDL123W = SNA4
YDL124W = YDL124W
YDL125C = HNT1
YDL126C = CDC48
YDL127W = PCL2
YDL128W = VCX1
YDL129W = YDL129W
YDL130W = RPP1B
YDL130W-A = STF1
YDL131W = LYS21
YDL132W = CDC53
YDL133C-A = RPL41B
YDL133W = YDL133W
YDL134C = PPH21
YDL135C = RDI1
YDL136W = RPL35B
YDL137W = ARF2
YDL138W = RGT2
YDL139C = SCM3
YDL140C = RPO21
YDL141W = BPL1
YDL142C = CRD1
YDL143W = CCT4
YDL144C = YDL144C
YDL145C = COP1
YDL146W = LDB17
YDL147W = RPN5
YDL148C = NOP14
YDL149W = ATG9
YDL150W = RPC53
YDL153C = SAS10
YDL154W = MSH5
YDL155W = CLB3
YDL156W = YDL156W
YDL157C = YDL157C
YDL159W = STE7
YDL159W-A = YDL159W-A
YDL160C = DHH1
YDL160C-A = YDL160C-A
YDL161W = ENT1
YDL164C = CDC9
YDL165W = CDC36
YDL166C = FAP7
YDL167C = NRP1
YDL168W = SFA1
YDL169C = UGX2
YDL170W = UGA3
YDL171C = GLT1
YDL173W = YDL173W
YDL174C = DLD1
YDL175C = AIR2
YDL176W = YDL176W
YDL177C = YDL177C
YDL178W = DLD2
YDL179W = PCL9
YDL180W = YDL180W
YDL181W = INH1
YDL182W = LYS20
YDL183C = YDL183C
YDL184C = RPL41A
YDL185W = TFP1
YDL186W = YDL186W
YDL188C = PPH22
YDL189W = RBS1
YDL190C = UFD2
YDL191W = RPL35A
YDL192W = ARF1
YDL193W = NUS1
YDL194W = SNF3
YDL195W = SEC31
YDL197C = ASF2
YDL198C = GGC1
YDL199C = YDL199C
YDL200C = MGT1
YDL201W = TRM8
YDL202W = MRPL11
YDL203C = ACK1
YDL204W = RTN2
YDL205C = HEM3
YDL206W = YDL206W
YDL207W = GLE1
YDL208W = NHP2
YDL209C = CWC2
YDL210W = UGA4
YDL211C = YDL211C
YDL212W = SHR3
YDL213C = NOP6
YDL214C = PRR2
YDL215C = GDH2
YDL216C = RRI1
YDL217C = TIM22
YDL218W = YDL218W
YDL219W = DTD1
YDL220C = CDC13
YDL222C = FMP45
YDL223C = HBT1
YDL224C = WHI4
YDL225W = SHS1
YDL226C = GCS1
YDL227C = HO
YDL229W = SSB1
YDL230W = PTP1
YDL231C = BRE4
YDL232W = OST4
YDL233W = YDL233W
YDL234C = GYP7
YDL235C = YPD1
YDL236W = PHO13
YDL237W = YDL237W
YDL238C = GUD1
YDL239C = ADY3
YDL240W = LRG1
YDL241W = YDL241W
YDL243C = AAD4
YDL244W = THI13
YDL245C = HXT15
YDL246C = SOR2
YDL247W = MPH2
YDL248W = COS7
YDR001C = NTH1
YDR002W = YRB1
YDR003W = RCR2
YDR003W-A = YDR003W-A
YDR004W = RAD57
YDR005C = MAF1
YDR006C = SOK1
YDR007W = TRP1
YDR009W = GAL3
YDR011W = SNQ2
YDR012W = RPL4B
YDR013W = PSF1
YDR014W = RAD61
YDR014W-A = HED1
YDR016C = DAD1
YDR017C = KCS1
YDR018C = YDR018C
YDR019C = GCV1
YDR020C = YDR020C
YDR021W = FAL1
YDR022C = CIS1
YDR023W = SES1
YDR025W = RPS11A
YDR026C = YDR026C
YDR027C = VPS54
YDR028C = REG1
YDR030C = RAD28
YDR031W = MIC14
YDR032C = PST2
YDR033W = MRH1
YDR034C = LYS14
YDR034C-A = YDR034C-A
YDR034W-B = YDR034W-B
YDR035W = ARO3
YDR036C = EHD3
YDR037W = KRS1
YDR038C = ENA5
YDR039C = ENA2
YDR040C = ENA1
YDR041W = RSM10
YDR042C = YDR042C
YDR043C = NRG1
YDR044W = HEM13
YDR045C = RPC11
YDR046C = BAP3
YDR047W = HEM12
YDR049W = YDR049W
YDR050C = TPI1
YDR051C = YDR051C
YDR052C = DBF4
YDR054C = CDC34
YDR055W = PST1
YDR056C = YDR056C
YDR057W = YOS9
YDR058C = TGL2
YDR059C = UBC5
YDR060W = MAK21
YDR061W = YDR061W
YDR062W = LCB2
YDR063W = YDR063W
YDR064W = RPS13
YDR065W = YDR065W
YDR066C = YDR066C
YDR067C = OCA6
YDR068W = DOS2
YDR069C = DOA4
YDR070C = FMP16
YDR071C = PAA1
YDR072C = IPT1
YDR073W = SNF11
YDR074W = TPS2
YDR075W = PPH3
YDR076W = RAD55
YDR077W = SED1
YDR078C = SHU2
YDR079C-A = TFB5
YDR079W = PET100
YDR080W = VPS41
YDR081C = PDC2
YDR082W = STN1
YDR083W = RRP8
YDR084C = TVP23
YDR085C = AFR1
YDR086C = SSS1
YDR087C = RRP1
YDR088C = SLU7
YDR089W = YDR089W
YDR090C = YDR090C
YDR091C = RLI1
YDR092W = UBC13
YDR093W = DNF2
YDR096W = GIS1
YDR097C = MSH6
YDR098C = GRX3
YDR099W = BMH2
YDR100W = TVP15
YDR101C = ARX1
YDR103W = STE5
YDR104C = SPO71
YDR105C = TMS1
YDR106W = ARP10
YDR107C = YDR107C
YDR108W = GSG1
YDR109C = YDR109C
YDR110W = FOB1
YDR111C = ALT2
YDR113C = PDS1
YDR114C = YDR114C
YDR115W = YDR115W
YDR116C = MRPL1
YDR117C = TMA64
YDR118W = APC4
YDR119W = YDR119W
YDR119W-A = YDR119W-A
YDR120C = TRM1
YDR121W = DPB4
YDR122W = KIN1
YDR123C = INO2
YDR124W = YDR124W
YDR125C = ECM18
YDR126W = SWF1
YDR127W = ARO1
YDR128W = YDR128W
YDR129C = SAC6
YDR130C = FIN1
YDR131C = YDR131C
YDR132C = YDR132C
YDR134C = YDR134C
YDR135C = YCF1
YDR137W = RGP1
YDR138W = HPR1
YDR139C = RUB1
YDR140W = MTQ2
YDR141C = DOP1
YDR142C = PEX7
YDR143C = SAN1
YDR144C = MKC7
YDR145W = TAF12
YDR146C = SWI5
YDR147W = EKI1
YDR148C = KGD2
YDR150W = NUM1
YDR151C = CTH1
YDR152W = GIR2
YDR153C = ENT5
YDR155C = CPR1
YDR156W = RPA14
YDR158W = HOM2
YDR159W = SAC3
YDR160W = SSY1
YDR161W = YDR161W
YDR162C = NBP2
YDR163W = CWC15
YDR164C = SEC1
YDR165W = TRM82
YDR166C = SEC5
YDR167W = TAF10
YDR168W = CDC37
YDR169C = STB3
YDR169C-A = YDR169C-A
YDR170C = SEC7
YDR171W = HSP42
YDR172W = SUP35
YDR173C = ARG82
YDR174W = HMO1
YDR175C = RSM24
YDR176W = NGG1
YDR177W = UBC1
YDR178W = SDH4
YDR179C = CSN9
YDR179W-A = YDR179W-A
YDR180W = SCC2
YDR181C = SAS4
YDR182W = CDC1
YDR182W-A = YDR182W-A
YDR183W = PLP1
YDR184C = ATC1
YDR185C = YDR185C
YDR186C = YDR186C
YDR188W = CCT6
YDR189W = SLY1
YDR190C = RVB1
YDR191W = HST4
YDR192C = NUP42
YDR194C = MSS116
YDR194W-A = YDR194W-A
YDR195W = REF2
YDR196C = YDR196C
YDR197W = CBS2
YDR198C = RKM2
YDR200C = VPS64
YDR201W = SPC19
YDR202C = RAV2
YDR204W = COQ4
YDR205W = MSC2
YDR206W = EBS1
YDR207C = UME6
YDR208W = MSS4
YDR210W = YDR210W
YDR211W = GCD6
YDR212W = TCP1
YDR213W = UPC2
YDR214W = AHA1
YDR216W = ADR1
YDR217C = RAD9
YDR218C = SPR28
YDR219C = MFB1
YDR221W = GTB1
YDR222W = YDR222W
YDR223W = CRF1
YDR224C = HTB1
YDR225W = HTA1
YDR226W = ADK1
YDR227W = SIR4
YDR228C = PCF11
YDR229W = IVY1
YDR231C = COX20
YDR232W = HEM1
YDR233C = RTN1
YDR234W = LYS4
YDR235W = PRP42
YDR236C = FMN1
YDR237W = MRPL7
YDR238C = SEC26
YDR239C = YDR239C
YDR240C = SNU56
YDR242W = AMD2
YDR243C = PRP28
YDR244W = PEX5
YDR245W = MNN10
YDR246W = TRS23
YDR246W-A = YDR246W-A
YDR247W = VHS1
YDR248C = YDR248C
YDR249C = YDR249C
YDR251W = PAM1
YDR252W = BTT1
YDR253C = MET32
YDR254W = CHL4
YDR255C = RMD5
YDR256C = CTA1
YDR257C = SET7
YDR258C = HSP78
YDR259C = YAP6
YDR260C = SWM1
YDR261C = EXG2
YDR262W = YDR262W
YDR263C = DIN7
YDR264C = AKR1
YDR265W = PEX10
YDR266C = YDR266C
YDR267C = CIA1
YDR268W = MSW1
YDR270W = CCC2
YDR272W = GLO2
YDR273W = DON1
YDR275W = BSC2
YDR276C = PMP3
YDR277C = MTH1
YDR279W = RNH202
YDR280W = RRP45
YDR281C = PHM6
YDR282C = YDR282C
YDR283C = GCN2
YDR284C = DPP1
YDR285W = ZIP1
YDR286C = YDR286C
YDR287W = YDR287W
YDR288W = NSE3
YDR289C = RTT103
YDR291W = HRQ1
YDR292C = SRP101
YDR293C = SSD1
YDR294C = DPL1
YDR295C = HDA2
YDR296W = MHR1
YDR297W = SUR2
YDR298C = ATP5
YDR299W = BFR2
YDR300C = PRO1
YDR301W = CFT1
YDR302W = GPI11
YDR303C = RSC3
YDR304C = CPR5
YDR305C = HNT2
YDR306C = YDR306C
YDR307W = YDR307W
YDR308C = SRB7
YDR309C = GIC2
YDR310C = SUM1
YDR311W = TFB1
YDR312W = SSF2
YDR313C = PIB1
YDR314C = RAD34
YDR315C = IPK1
YDR316W = OMS1
YDR317W = HIM1
YDR318W = MCM21
YDR319C = YDR319C
YDR320C = SWA2
YDR320C-A = DAD4
YDR321W = ASP1
YDR322C-A = TIM11
YDR322W = MRPL35
YDR323C = PEP7
YDR324C = UTP4
YDR325W = YCG1
YDR326C = YSP2
YDR328C = SKP1
YDR329C = PEX3
YDR330W = UBX5
YDR331W = GPI8
YDR332W = IRC3
YDR333C = YDR333C
YDR334W = SWR1
YDR335W = MSN5
YDR336W = YDR336W
YDR337W = MRPS28
YDR338C = YDR338C
YDR339C = FCF1
YDR341C = YDR341C
YDR342C = HXT7
YDR343C = HXT6
YDR345C = HXT3
YDR346C = SVF1
YDR347W = MRP1
YDR348C = YDR348C
YDR349C = YPS7
YDR350C = ATP22
YDR351W = SBE2
YDR352W = YDR352W
YDR353W = TRR1
YDR354W = TRP4
YDR356W = SPC110
YDR357C = YDR357C
YDR358W = GGA1
YDR359C = VID21
YDR361C = BCP1
YDR362C = TFC6
YDR363W = ESC2
YDR363W-A = SEM1
YDR364C = CDC40
YDR365C = ESF1
YDR366C = YDR366C
YDR367W = YDR367W
YDR368W = YPR1
YDR369C = XRS2
YDR370C = YDR370C
YDR371W = CTS2
YDR372C = VPS74
YDR373W = FRQ1
YDR374C = YDR374C
YDR374W-A = YDR374W-A
YDR375C = BCS1
YDR376W = ARH1
YDR377W = ATP17
YDR378C = LSM6
YDR379C-A = YDR379C-A
YDR379W = RGA2
YDR380W = ARO10
YDR381C-A = YDR381C-A
YDR381W = YRA1
YDR382W = RPP2B
YDR383C = NKP1
YDR384C = ATO3
YDR385W = EFT2
YDR386W = MUS81
YDR387C = YDR387C
YDR388W = RVS167
YDR389W = SAC7
YDR390C = UBA2
YDR391C = YDR391C
YDR392W = SPT3
YDR393W = SHE9
YDR394W = RPT3
YDR395W = SXM1
YDR397C = NCB2
YDR398W = UTP5
YDR399W = HPT1
YDR400W = URH1
YDR402C = DIT2
YDR403W = DIT1
YDR404C = RPB7
YDR405W = MRP20
YDR406W = PDR15
YDR407C = TRS120
YDR408C = ADE8
YDR409W = SIZ1
YDR410C = STE14
YDR411C = DFM1
YDR412W = RRP17
YDR414C = ERD1
YDR415C = YDR415C
YDR416W = SYF1
YDR418W = RPL12B
YDR419W = RAD30
YDR420W = HKR1
YDR421W = ARO80
YDR422C = SIP1
YDR423C = CAD1
YDR424C = DYN2
YDR425W = SNX41
YDR427W = RPN9
YDR428C = YDR428C
YDR429C = TIF35
YDR430C = CYM1
YDR432W = NPL3
YDR434W = GPI17
YDR435C = PPM1
YDR436W = PPZ2
YDR437W = GPI19
YDR438W = THI74
YDR439W = LRS4
YDR440W = DOT1
YDR441C = APT2
YDR443C = SSN2
YDR444W = YDR444W
YDR446W = ECM11
YDR447C = RPS17B
YDR448W = ADA2
YDR449C = UTP6
YDR450W = RPS18A
YDR451C = YHP1
YDR452W = PPN1
YDR453C = TSA2
YDR454C = GUK1
YDR456W = NHX1
YDR457W = TOM1
YDR458C = HEH2
YDR459C = PFA5
YDR460W = TFB3
YDR461C-A = YDR461C-A
YDR461W = MFA1
YDR462W = MRPL28
YDR463W = STP1
YDR464W = SPP41
YDR465C = RMT2
YDR466W = PKH3
YDR468C = TLG1
YDR469W = SDC1
YDR470C = UGO1
YDR471W = RPL27B
YDR472W = TRS31
YDR473C = PRP3
YDR475C = JIP4
YDR476C = YDR476C
YDR477W = SNF1
YDR478W = SNM1
YDR479C = PEX29
YDR480W = DIG2
YDR481C = PHO8
YDR482C = CWC21
YDR483W = KRE2
YDR484W = VPS52
YDR485C = VPS72
YDR486C = VPS60
YDR487C = RIB3
YDR488C = PAC11
YDR489W = SLD5
YDR490C = PKH1
YDR492W = IZH1
YDR493W = FMP36
YDR494W = RSM28
YDR495C = VPS3
YDR496C = PUF6
YDR497C = ITR1
YDR498C = SEC20
YDR499W = LCD1
YDR500C = RPL37B
YDR501W = PLM2
YDR502C = SAM2
YDR503C = LPP1
YDR504C = SPG3
YDR505C = PSP1
YDR506C = YDR506C
YDR507C = GIN4
YDR508C = GNP1
YDR510W = SMT3
YDR511W = ACN9
YDR512C = EMI1
YDR513W = GRX2
YDR514C = YDR514C
YDR515W = SLF1
YDR516C = EMI2
YDR517W = GRH1
YDR518W = EUG1
YDR519W = FPR2
YDR520C = YDR520C
YDR522C = SPS2
YDR523C = SPS1
YDR524C = AGE1
YDR524C-B = YDR524C-B
YDR524W-C = YDR524W-C
YDR525W-A = SNA2
YDR527W = RBA50
YDR528W = HLR1
YDR529C = QCR7
YDR530C = APA2
YDR531W = YDR531W
YDR532C = YDR532C
YDR533C = HSP31
YDR534C = FIT1
YDR536W = STL1
YDR538W = PAD1
YDR539W = YDR539W
YDR540C = IRC4
YDR541C = YDR541C
YDR542W = PAU10
YDR545W = YRF1-1
YEL001C = IRC22
YEL002C = WBP1
YEL003W = GIM4
YEL004W = YEA4
YEL005C = VAB2
YEL006W = YEA6
YEL007W = YEL007W
YEL009C = GCN4
YEL011W = GLC3
YEL012W = UBC8
YEL013W = VAC8
YEL015W = EDC3
YEL016C = NPP2
YEL017C-A = PMP2
YEL017W = GTT3
YEL018W = EAF5
YEL019C = MMS21
YEL020C = YEL020C
YEL020W-A = TIM9
YEL021W = URA3
YEL022W = GEA2
YEL023C = YEL023C
YEL024W = RIP1
YEL025C = YEL025C
YEL026W = SNU13
YEL027W = CUP5
YEL029C = BUD16
YEL030W = ECM10
YEL031W = SPF1
YEL032W = MCM3
YEL034W = HYP2
YEL035C = UTR5
YEL036C = ANP1
YEL037C = RAD23
YEL038W = UTR4
YEL039C = CYC7
YEL040W = UTR2
YEL041W = YEF1
YEL042W = GDA1
YEL043W = YEL043W
YEL044W = IES6
YEL046C = GLY1
YEL047C = YEL047C
YEL048C = YEL048C
YEL049W = PAU2
YEL050C = RML2
YEL051W = VMA8
YEL052W = AFG1
YEL053C = MAK10
YEL054C = RPL12A
YEL055C = POL5
YEL056W = HAT2
YEL057C = YEL057C
YEL058W = PCM1
YEL059C-A = SOM1
YEL060C = PRB1
YEL061C = CIN8
YEL062W = NPR2
YEL063C = CAN1
YEL064C = AVT2
YEL065W = SIT1
YEL066W = HPA3
YEL069C = HXT13
YEL070W = DSF1
YEL071W = DLD3
YEL072W = RMD6
YEL073C = YEL073C
YEL075C = YEL075C
YEL076C = YEL076C
YEL076C-A = YEL076C-A
YEL077C = YEL077C
YER001W = MNN1
YER002W = NOP16
YER003C = PMI40
YER004W = FMP52
YER005W = YND1
YER006W = NUG1
YER007C-A = TMA20
YER007W = PAC2
YER008C = SEC3
YER009W = NTF2
YER010C = YER010C
YER011W = TIR1
YER012W = PRE1
YER013W = PRP22
YER014C-A = BUD25
YER014W = HEM14
YER015W = FAA2
YER016W = BIM1
YER017C = AFG3
YER018C = SPC25
YER019C-A = SBH2
YER019W = ISC1
YER020W = GPA2
YER021W = RPN3
YER022W = SRB4
YER023W = PRO3
YER024W = YAT2
YER025W = GCD11
YER026C = CHO1
YER027C = GAL83
YER028C = MIG3
YER029C = SMB1
YER030W = CHZ1
YER031C = YPT31
YER032W = FIR1
YER033C = ZRG8
YER034W = YER034W
YER035W = EDC2
YER036C = ARB1
YER037W = PHM8
YER038C = KRE29
YER039C = HVG1
YER039C-A = YER039C-A
YER040W = GLN3
YER041W = YEN1
YER042W = MXR1
YER043C = SAH1
YER044C = ERG28
YER044C-A = MEI4
YER045C = ACA1
YER046W = SPO73
YER047C = SAP1
YER048C = CAJ1
YER048W-A = ISD11
YER049W = TPA1
YER050C = RSM18
YER051W = JHD1
YER052C = HOM3
YER053C = PIC2
YER053C-A = YER053C-A
YER054C = GIP2
YER055C = HIS1
YER056C = FCY2
YER056C-A = RPL34A
YER057C = HMF1
YER058W = PET117
YER059W = PCL6
YER060W = FCY21
YER060W-A = FCY22
YER061C = CEM1
YER062C = HOR2
YER063W = THO1
YER064C = YER064C
YER065C = ICL1
YER066W = YER066W
YER067W = YER067W
YER068W = MOT2
YER069W = ARG5,6
YER070W = RNR1
YER071C = YER071C
YER072W = VTC1
YER073W = ALD5
YER074W = RPS24A
YER074W-A = YOS1
YER075C = PTP3
YER076C = YER076C
YER077C = YER077C
YER078C = YER078C
YER078W-A = YER078W-A
YER079W = YER079W
YER080W = FMP29
YER081W = SER3
YER082C = UTP7
YER083C = GET2
YER085C = YER085C
YER086W = ILV1
YER087C-B = SBH1
YER087W = YER087W
YER088C = DOT6
YER089C = PTC2
YER090W = TRP2
YER091C = MET6
YER092W = IES5
YER093C = TSC11
YER093C-A = YER093C-A
YER094C = PUP3
YER095W = RAD51
YER096W = SHC1
YER098W = UBP9
YER099C = PRS2
YER100W = UBC6
YER101C = AST2
YER102W = RPS8B
YER103W = SSA4
YER104W = RTT105
YER105C = NUP157
YER106W = MAM1
YER107C = GLE2
YER109C = FLO8
YER110C = KAP123
YER111C = SWI4
YER112W = LSM4
YER113C = YER113C
YER114C = BOI2
YER115C = SPR6
YER116C = SLX8
YER117W = RPL23B
YER118C = SHO1
YER119C = AVT6
YER120W = SCS2
YER122C = GLO3
YER123W = YCK3
YER124C = DSE1
YER125W = RSP5
YER126C = NSA2
YER127W = LCP5
YER128W = YER128W
YER129W = SAK1
YER130C = YER130C
YER131W = RPS26B
YER132C = PMD1
YER133W = GLC7
YER134C = YER134C
YER136W = GDI1
YER137C = YER137C
YER138W-A = YER138W-A
YER139C = YER139C
YER140W = YER140W
YER141W = COX15
YER142C = MAG1
YER143W = DDI1
YER144C = UBP5
YER145C = FTR1
YER146W = LSM5
YER147C = SCC4
YER148W = SPT15
YER149C = PEA2
YER150W = SPI1
YER151C = UBP3
YER152C = YER152C
YER153C = PET122
YER154W = OXA1
YER155C = BEM2
YER156C = YER156C
YER157W = COG3
YER158C = YER158C
YER159C = BUR6
YER161C = SPT2
YER162C = RAD4
YER163C = YER163C
YER164W = CHD1
YER165W = PAB1
YER166W = DNF1
YER167W = BCK2
YER168C = CCA1
YER169W = RPH1
YER170W = ADK2
YER171W = RAD3
YER172C = BRR2
YER173W = RAD24
YER174C = GRX4
YER175C = TMT1
YER175W-A = YER175W-A
YER176W = ECM32
YER177W = BMH1
YER178W = PDA1
YER179W = DMC1
YER180C = ISC10
YER180C-A = SLO1
YER182W = FMP10
YER183C = FAU1
YER184C = YER184C
YER185W = YER185W
YER186C = YER186C
YER187W = YER187W
YER188C-A = YER188C-A
YER189W = YER189W
YER190W = YRF1-2
YFL001W = DEG1
YFL002C = SPB4
YFL003C = MSH4
YFL004W = VTC2
YFL005W = SEC4
YFL007W = BLM10
YFL008W = SMC1
YFL009W = CDC4
YFL010C = WWM1
YFL010W-A = AUA1
YFL011W = HXT10
YFL012W = YFL012W
YFL013C = IES1
YFL014W = HSP12
YFL016C = MDJ1
YFL017C = GNA1
YFL017W-A = SMX2
YFL018C = LPD1
YFL020C = PAU5
YFL021W = GAT1
YFL022C = FRS2
YFL023W = BUD27
YFL024C = EPL1
YFL025C = BST1
YFL026W = STE2
YFL027C = GYP8
YFL028C = CAF16
YFL029C = CAK1
YFL030W = AGX1
YFL031W = HAC1
YFL033C = RIM15
YFL034C-A = RPL22B
YFL034C-B = MOB2
YFL034W = YFL034W
YFL036W = RPO41
YFL037W = TUB2
YFL038C = YPT1
YFL039C = ACT1
YFL040W = YFL040W
YFL041W = FET5
YFL041W-A = YFL041W-A
YFL042C = YFL042C
YFL044C = OTU1
YFL045C = SEC53
YFL046W = FMP32
YFL047W = RGD2
YFL048C = EMP47
YFL049W = SWP82
YFL050C = ALR2
YFL051C = YFL051C
YFL052W = YFL052W
YFL053W = DAK2
YFL054C = YFL054C
YFL055W = AGP3
YFL056C = AAD6
YFL057C = AAD16
YFL058W = THI5
YFL059W = SNZ3
YFL060C = SNO3
YFL061W = DDI2
YFL062W = COS4
YFL064C = YFL064C
YFL065C = YFL065C
YFL066C = YFL066C
YFL067W = YFL067W
YFL068W = YFL068W
YFR001W = LOC1
YFR002W = NIC96
YFR003C = YPI1
YFR004W = RPN11
YFR005C = SAD1
YFR006W = YFR006W
YFR007W = YFR007W
YFR008W = FAR7
YFR009W = GCN20
YFR010W = UBP6
YFR011C = YFR011C
YFR012W = YFR012W
YFR012W-A = YFR012W-A
YFR013W = IOC3
YFR014C = CMK1
YFR015C = GSY1
YFR016C = YFR016C
YFR017C = YFR017C
YFR018C = YFR018C
YFR019W = FAB1
YFR021W = ATG18
YFR022W = ROG3
YFR023W = PES4
YFR024C-A = LSB3
YFR025C = HIS2
YFR026C = YFR026C
YFR027W = ECO1
YFR028C = CDC14
YFR029W = PTR3
YFR030W = MET10
YFR031C = SMC2
YFR031C-A = RPL2A
YFR032C = YFR032C
YFR032C-A = RPL29
YFR032C-B = YFR032C-B
YFR033C = QCR6
YFR034C = PHO4
YFR035C = YFR035C
YFR036W = CDC26
YFR037C = RSC8
YFR038W = IRC5
YFR039C = YFR039C
YFR040W = SAP155
YFR041C = ERJ5
YFR042W = YFR042W
YFR043C = IRC6
YFR044C = YFR044C
YFR045W = YFR045W
YFR046C = CNN1
YFR047C = BNA6
YFR048W = RMD8
YFR049W = YMR31
YFR050C = PRE4
YFR051C = RET2
YFR052W = RPN12
YFR053C = HXK1
YFR055W = IRC7
YFR057W = YFR057W
YGL001C = ERG26
YGL002W = ERP6
YGL003C = CDH1
YGL004C = RPN14
YGL005C = COG7
YGL006W = PMC1
YGL006W-A = YGL006W-A
YGL007C-A = YGL007C-A
YGL008C = PMA1
YGL009C = LEU1
YGL010W = YGL010W
YGL011C = SCL1
YGL012W = ERG4
YGL013C = PDR1
YGL014W = PUF4
YGL015C = YGL015C
YGL016W = KAP122
YGL017W = ATE1
YGL018C = JAC1
YGL019W = CKB1
YGL020C = GET1
YGL021W = ALK1
YGL022W = STT3
YGL023C = PIB2
YGL025C = PGD1
YGL026C = TRP5
YGL027C = CWH41
YGL028C = SCW11
YGL029W = CGR1
YGL030W = RPL30
YGL031C = RPL24A
YGL032C = AGA2
YGL033W = HOP2
YGL035C = MIG1
YGL036W = YGL036W
YGL037C = PNC1
YGL038C = OCH1
YGL039W = YGL039W
YGL040C = HEM2
YGL041C-B = YGL041C-B
YGL043W = DST1
YGL044C = RNA15
YGL045W = RIM8
YGL047W = ALG13
YGL048C = RPT6
YGL049C = TIF4632
YGL050W = TYW3
YGL051W = MST27
YGL053W = PRM8
YGL054C = ERV14
YGL055W = OLE1
YGL056C = SDS23
YGL057C = YGL057C
YGL058W = RAD6
YGL059W = YGL059W
YGL060W = YBP2
YGL061C = DUO1
YGL062W = PYC1
YGL063W = PUS2
YGL064C = MRH4
YGL065C = ALG2
YGL066W = SGF73
YGL067W = NPY1
YGL068W = MNP1
YGL070C = RPB9
YGL071W = AFT1
YGL073W = HSF1
YGL075C = MPS2
YGL076C = RPL7A
YGL077C = HNM1
YGL078C = DBP3
YGL079W = YGL079W
YGL080W = FMP37
YGL081W = YGL081W
YGL082W = YGL082W
YGL083W = SCY1
YGL084C = GUP1
YGL085W = YGL085W
YGL086W = MAD1
YGL087C = MMS2
YGL089C = MF(ALPHA)2
YGL090W = LIF1
YGL091C = NBP35
YGL092W = NUP145
YGL093W = SPC105
YGL094C = PAN2
YGL095C = VPS45
YGL096W = TOS8
YGL097W = SRM1
YGL098W = USE1
YGL099W = LSG1
YGL100W = SEH1
YGL101W = YGL101W
YGL103W = RPL28
YGL104C = VPS73
YGL105W = ARC1
YGL106W = MLC1
YGL107C = RMD9
YGL108C = YGL108C
YGL110C = CUE3
YGL111W = NSA1
YGL112C = TAF6
YGL113W = SLD3
YGL114W = YGL114W
YGL115W = SNF4
YGL116W = CDC20
YGL117W = YGL117W
YGL119W = ABC1
YGL120C = PRP43
YGL121C = GPG1
YGL122C = NAB2
YGL123W = RPS2
YGL124C = MON1
YGL125W = MET13
YGL126W = SCS3
YGL127C = SOH1
YGL128C = CWC23
YGL129C = RSM23
YGL130W = CEG1
YGL131C = SNT2
YGL133W = ITC1
YGL134W = PCL10
YGL135W = RPL1B
YGL136C = MRM2
YGL137W = SEC27
YGL138C = YGL138C
YGL139W = FLC3
YGL140C = YGL140C
YGL141W = HUL5
YGL142C = GPI10
YGL143C = MRF1
YGL144C = ROG1
YGL145W = TIP20
YGL146C = YGL146C
YGL147C = RPL9A
YGL148W = ARO2
YGL150C = INO80
YGL151W = NUT1
YGL153W = PEX14
YGL154C = LYS5
YGL155W = CDC43
YGL156W = AMS1
YGL157W = YGL157W
YGL158W = RCK1
YGL159W = YGL159W
YGL160W = YGL160W
YGL161C = YIP5
YGL162W = SUT1
YGL163C = RAD54
YGL164C = YRB30
YGL166W = CUP2
YGL167C = PMR1
YGL168W = HUR1
YGL169W = SUA5
YGL170C = SPO74
YGL171W = ROK1
YGL172W = NUP49
YGL173C = KEM1
YGL174W = BUD13
YGL175C = SAE2
YGL176C = YGL176C
YGL178W = MPT5
YGL179C = TOS3
YGL180W = ATG1
YGL181W = GTS1
YGL183C = MND1
YGL184C = STR3
YGL185C = YGL185C
YGL186C = TPN1
YGL187C = COX4
YGL188C-A = YGL188C-A
YGL189C = RPS26A
YGL190C = CDC55
YGL191W = COX13
YGL192W = IME4
YGL193C = YGL193C
YGL194C = HOS2
YGL194C-A = YGL194C-A
YGL195W = GCN1
YGL196W = YGL196W
YGL197W = MDS3
YGL198W = YIP4
YGL200C = EMP24
YGL201C = MCM6
YGL202W = ARO8
YGL203C = KEX1
YGL205W = POX1
YGL206C = CHC1
YGL207W = SPT16
YGL208W = SIP2
YGL209W = MIG2
YGL210W = YPT32
YGL211W = NCS6
YGL212W = VAM7
YGL213C = SKI8
YGL215W = CLG1
YGL216W = KIP3
YGL219C = MDM34
YGL220W = YGL220W
YGL221C = NIF3
YGL222C = EDC1
YGL223C = COG1
YGL224C = SDT1
YGL225W = VRG4
YGL226C-A = OST5
YGL226W = YGL226W
YGL227W = VID30
YGL228W = SHE10
YGL229C = SAP4
YGL230C = YGL230C
YGL231C = YGL231C
YGL232W = TAN1
YGL233W = SEC15
YGL234W = ADE5,7
YGL235W = YGL235W
YGL236C = MTO1
YGL237C = HAP2
YGL238W = CSE1
YGL240W = DOC1
YGL241W = KAP114
YGL242C = YGL242C
YGL243W = TAD1
YGL244W = RTF1
YGL245W = GUS1
YGL246C = RAI1
YGL247W = BRR6
YGL248W = PDE1
YGL249W = ZIP2
YGL250W = YGL250W
YGL251C = HFM1
YGL252C = RTG2
YGL253W = HXK2
YGL254W = FZF1
YGL255W = ZRT1
YGL256W = ADH4
YGL257C = MNT2
YGL258W = VEL1
YGL258W-A = YGL258W-A
YGL259W = YPS5
YGL260W = YGL260W
YGL261C = PAU11
YGL262W = YGL262W
YGL263W = COS12
YGR001C = YGR001C
YGR002C = SWC4
YGR003W = CUL3
YGR004W = PEX31
YGR005C = TFG2
YGR006W = PRP18
YGR007W = MUQ1
YGR008C = STF2
YGR009C = SEC9
YGR010W = NMA2
YGR012W = YGR012W
YGR013W = SNU71
YGR014W = MSB2
YGR015C = YGR015C
YGR016W = YGR016W
YGR017W = YGR017W
YGR019W = UGA1
YGR020C = VMA7
YGR021W = YGR021W
YGR023W = MTL1
YGR024C = THG1
YGR026W = YGR026W
YGR027C = RPS25A
YGR028W = MSP1
YGR029W = ERV1
YGR030C = POP6
YGR031W = YGR031W
YGR032W = GSC2
YGR033C = TIM21
YGR034W = RPL26B
YGR035C = YGR035C
YGR035W-A = YGR035W-A
YGR036C = CAX4
YGR037C = ACB1
YGR038W = ORM1
YGR040W = KSS1
YGR041W = BUD9
YGR042W = YGR042W
YGR043C = YGR043C
YGR044C = RME1
YGR046W = TAM41
YGR047C = TFC4
YGR048W = UFD1
YGR049W = SCM4
YGR052W = FMP48
YGR053C = YGR053C
YGR054W = YGR054W
YGR055W = MUP1
YGR056W = RSC1
YGR057C = LST7
YGR058W = YGR058W
YGR059W = SPR3
YGR060W = ERG25
YGR061C = ADE6
YGR062C = COX18
YGR063C = SPT4
YGR065C = VHT1
YGR066C = YGR066C
YGR067C = YGR067C
YGR068C = YGR068C
YGR070W = ROM1
YGR071C = YGR071C
YGR072W = UPF3
YGR074W = SMD1
YGR075C = PRP38
YGR076C = MRPL25
YGR077C = PEX8
YGR078C = PAC10
YGR079W = YGR079W
YGR080W = TWF1
YGR081C = SLX9
YGR082W = TOM20
YGR083C = GCD2
YGR084C = MRP13
YGR085C = RPL11B
YGR086C = PIL1
YGR087C = PDC6
YGR088W = CTT1
YGR089W = NNF2
YGR090W = UTP22
YGR091W = PRP31
YGR092W = DBF2
YGR093W = YGR093W
YGR094W = VAS1
YGR095C = RRP46
YGR096W = TPC1
YGR097W = ASK10
YGR098C = ESP1
YGR099W = TEL2
YGR100W = MDR1
YGR101W = PCP1
YGR102C = YGR102C
YGR103W = NOP7
YGR104C = SRB5
YGR105W = VMA21
YGR106C = YGR106C
YGR108W = CLB1
YGR109C = CLB6
YGR110W = YGR110W
YGR111W = YGR111W
YGR112W = SHY1
YGR113W = DAM1
YGR116W = SPT6
YGR117C = YGR117C
YGR118W = RPS23A
YGR119C = NUP57
YGR120C = COG2
YGR121C = MEP1
YGR121W-A = YGR121W-A
YGR122W = YGR122W
YGR123C = PPT1
YGR124W = ASN2
YGR125W = YGR125W
YGR126W = YGR126W
YGR127W = YGR127W
YGR128C = UTP8
YGR129W = SYF2
YGR130C = YGR130C
YGR131W = YGR131W
YGR132C = PHB1
YGR133W = PEX4
YGR134W = CAF130
YGR135W = PRE9
YGR136W = LSB1
YGR138C = TPO2
YGR140W = CBF2
YGR141W = VPS62
YGR142W = BTN2
YGR143W = SKN1
YGR144W = THI4
YGR145W = ENP2
YGR146C = YGR146C
YGR146C-A = YGR146C-A
YGR147C = NAT2
YGR148C = RPL24B
YGR149W = YGR149W
YGR150C = YGR150C
YGR152C = RSR1
YGR153W = YGR153W
YGR154C = GTO1
YGR155W = CYS4
YGR156W = PTI1
YGR157W = CHO2
YGR158C = MTR3
YGR159C = NSR1
YGR161C = RTS3
YGR161W-C = YGR161W-C
YGR162W = TIF4631
YGR163W = GTR2
YGR165W = MRPS35
YGR166W = KRE11
YGR167W = CLC1
YGR168C = YGR168C
YGR169C = PUS6
YGR169C-A = YGR169C-A
YGR170W = PSD2
YGR171C = MSM1
YGR172C = YIP1
YGR173W = RBG2
YGR174C = CBP4
YGR174W-A = YGR174W-A
YGR175C = ERG1
YGR177C = ATF2
YGR178C = PBP1
YGR179C = OKP1
YGR180C = RNR4
YGR181W = TIM13
YGR183C = QCR9
YGR184C = UBR1
YGR185C = TYS1
YGR186W = TFG1
YGR187C = HGH1
YGR188C = BUB1
YGR189C = CRH1
YGR191W = HIP1
YGR192C = TDH3
YGR193C = PDX1
YGR194C = XKS1
YGR195W = SKI6
YGR196C = FYV8
YGR197C = SNG1
YGR198W = YPP1
YGR199W = PMT6
YGR200C = ELP2
YGR201C = YGR201C
YGR202C = PCT1
YGR203W = YGR203W
YGR204C-A = YGR204C-A
YGR204W = ADE3
YGR205W = YGR205W
YGR206W = MVB12
YGR207C = YGR207C
YGR208W = SER2
YGR209C = TRX2
YGR210C = YGR210C
YGR211W = ZPR1
YGR212W = SLI1
YGR213C = RTA1
YGR214W = RPS0A
YGR215W = RSM27
YGR216C = GPI1
YGR217W = CCH1
YGR218W = CRM1
YGR220C = MRPL9
YGR221C = TOS2
YGR222W = PET54
YGR223C = HSV2
YGR224W = AZR1
YGR225W = AMA1
YGR227W = DIE2
YGR229C = SMI1
YGR230W = BNS1
YGR231C = PHB2
YGR232W = NAS6
YGR233C = PHO81
YGR234W = YHB1
YGR235C = YGR235C
YGR236C = SPG1
YGR237C = YGR237C
YGR238C = KEL2
YGR239C = PEX21
YGR240C = PFK1
YGR240C-A = YGR240C-A
YGR241C = YAP1802
YGR243W = FMP43
YGR244C = LSC2
YGR245C = SDA1
YGR246C = BRF1
YGR247W = CPD1
YGR248W = SOL4
YGR249W = MGA1
YGR250C = YGR250C
YGR251W = YGR251W
YGR252W = GCN5
YGR253C = PUP2
YGR254W = ENO1
YGR255C = COQ6
YGR256W = GND2
YGR257C = MTM1
YGR258C = RAD2
YGR260W = TNA1
YGR261C = APL6
YGR262C = BUD32
YGR263C = SAY1
YGR264C = MES1
YGR266W = YGR266W
YGR267C = FOL2
YGR268C = HUA1
YGR270W = YTA7
YGR271C-A = YGR271C-A
YGR271W = SLH1
YGR272C = YGR272C
YGR273C = YGR273C
YGR274C = TAF1
YGR275W = RTT102
YGR276C = RNH70
YGR277C = YGR277C
YGR278W = CWC22
YGR279C = SCW4
YGR280C = PXR1
YGR281W = YOR1
YGR282C = BGL2
YGR283C = YGR283C
YGR284C = ERV29
YGR285C = ZUO1
YGR286C = BIO2
YGR287C = YGR287C
YGR288W = MAL13
YGR289C = MAL11
YGR292W = MAL12
YGR294W = PAU12
YGR295C = COS6
YGR296W = YRF1-3
YHL001W = RPL14B
YHL002W = HSE1
YHL003C = LAG1
YHL004W = MRP4
YHL006C = SHU1
YHL007C = STE20
YHL008C = YHL008C
YHL009C = YAP3
YHL010C = YHL010C
YHL011C = PRS3
YHL012W = YHL012W
YHL013C = OTU2
YHL014C = YLF2
YHL015W = RPS20
YHL015W-A = YHL015W-A
YHL016C = DUR3
YHL017W = YHL017W
YHL018W = YHL018W
YHL019C = APM2
YHL020C = OPI1
YHL021C = FMP12
YHL022C = SPO11
YHL023C = RMD11
YHL024W = RIM4
YHL025W = SNF6
YHL026C = YHL026C
YHL027W = RIM101
YHL028W = WSC4
YHL029C = OCA5
YHL030W = ECM29
YHL031C = GOS1
YHL032C = GUT1
YHL033C = RPL8A
YHL034C = SBP1
YHL035C = VMR1
YHL036W = MUP3
YHL038C = CBP2
YHL039W = YHL039W
YHL040C = ARN1
YHL042W = YHL042W
YHL043W = ECM34
YHL044W = YHL044W
YHL046C = PAU13
YHL047C = ARN2
YHL048C-A = YHL048C-A
YHL048W = COS8
YHL049C = YHL049C
YHL050C = YHL050C
YHR001W = OSH7
YHR001W-A = QCR10
YHR002W = LEU5
YHR003C = YHR003C
YHR004C = NEM1
YHR005C = GPA1
YHR005C-A = MRS11
YHR006W = STP2
YHR007C = ERG11
YHR007C-A = YHR007C-A
YHR008C = SOD2
YHR009C = YHR009C
YHR010W = RPL27A
YHR011W = DIA4
YHR012W = VPS29
YHR013C = ARD1
YHR014W = SPO13
YHR015W = MIP6
YHR016C = YSC84
YHR017W = YSC83
YHR018C = ARG4
YHR019C = DED81
YHR020W = YHR020W
YHR021C = RPS27B
YHR021W-A = ECM12
YHR022C = YHR022C
YHR022C-A = YHR022C-A
YHR023W = MYO1
YHR024C = MAS2
YHR025W = THR1
YHR026W = PPA1
YHR027C = RPN1
YHR028C = DAP2
YHR029C = YHI9
YHR030C = SLT2
YHR031C = RRM3
YHR032W = YHR032W
YHR033W = YHR033W
YHR034C = PIH1
YHR035W = YHR035W
YHR036W = BRL1
YHR037W = PUT2
YHR038W = RRF1
YHR039C = MSC7
YHR039C-A = VMA10
YHR040W = BCD1
YHR041C = SRB2
YHR042W = NCP1
YHR043C = DOG2
YHR044C = DOG1
YHR045W = YHR045W
YHR046C = INM1
YHR047C = AAP1
YHR048W = YHR048W
YHR049W = FSH1
YHR050W = SMF2
YHR050W-A = YHR050W-A
YHR051W = COX6
YHR052W = CIC1
YHR053C = CUP1-1
YHR054C = YHR054C
YHR055C = CUP1-2
YHR056C = RSC30
YHR057C = CPR2
YHR058C = MED6
YHR059W = FYV4
YHR060W = VMA22
YHR061C = GIC1
YHR062C = RPP1
YHR063C = PAN5
YHR064C = SSZ1
YHR065C = RRP3
YHR066W = SSF1
YHR067W = HTD2
YHR068W = DYS1
YHR069C = RRP4
YHR070W = TRM5
YHR071W = PCL5
YHR072W = ERG7
YHR072W-A = NOP10
YHR073W = OSH3
YHR074W = QNS1
YHR075C = PPE1
YHR076W = PTC7
YHR077C = NMD2
YHR078W = YHR078W
YHR079C = IRE1
YHR079C-A = SAE3
YHR080C = YHR080C
YHR081W = LRP1
YHR082C = KSP1
YHR083W = SAM35
YHR084W = STE12
YHR085W = IPI1
YHR086W = NAM8
YHR086W-A = YHR086W-A
YHR087W = YHR087W
YHR088W = RPF1
YHR089C = GAR1
YHR090C = YNG2
YHR091C = MSR1
YHR092C = HXT4
YHR094C = HXT1
YHR096C = HXT5
YHR097C = YHR097C
YHR098C = SFB3
YHR099W = TRA1
YHR100C = YHR100C
YHR101C = BIG1
YHR102W = KIC1
YHR103W = SBE22
YHR104W = GRE3
YHR105W = YPT35
YHR106W = TRR2
YHR107C = CDC12
YHR108W = GGA2
YHR109W = CTM1
YHR110W = ERP5
YHR111W = UBA4
YHR112C = YHR112C
YHR113W = YHR113W
YHR114W = BZZ1
YHR115C = DMA1
YHR116W = COX23
YHR117W = TOM71
YHR118C = ORC6
YHR119W = SET1
YHR120W = MSH1
YHR121W = LSM12
YHR122W = YHR122W
YHR123W = EPT1
YHR124W = NDT80
YHR126C = YHR126C
YHR127W = YHR127W
YHR128W = FUR1
YHR129C = ARP1
YHR131C = YHR131C
YHR132C = ECM14
YHR132W-A = IGO2
YHR133C = NSG1
YHR134W = WSS1
YHR135C = YCK1
YHR136C = SPL2
YHR137W = ARO9
YHR138C = YHR138C
YHR139C = SPS100
YHR140W = YHR140W
YHR141C = RPL42B
YHR142W = CHS7
YHR143W = DSE2
YHR143W-A = RPC10
YHR144C = DCD1
YHR146W = CRP1
YHR147C = MRPL6
YHR148W = IMP3
YHR149C = SKG6
YHR150W = PEX28
YHR151C = YHR151C
YHR152W = SPO12
YHR153C = SPO16
YHR154W = RTT107
YHR155W = YSP1
YHR156C = LIN1
YHR157W = REC104
YHR158C = KEL1
YHR159W = YHR159W
YHR160C = PEX18
YHR161C = YAP1801
YHR162W = YHR162W
YHR163W = SOL3
YHR164C = DNA2
YHR165C = PRP8
YHR166C = CDC23
YHR167W = THP2
YHR168W = MTG2
YHR169W = DBP8
YHR170W = NMD3
YHR171W = ATG7
YHR172W = SPC97
YHR174W = ENO2
YHR175W = CTR2
YHR175W-A = YHR175W-A
YHR176W = FMO1
YHR177W = YHR177W
YHR178W = STB5
YHR179W = OYE2
YHR181W = SVP26
YHR182W = YHR182W
YHR183W = GND1
YHR184W = SSP1
YHR185C = PFS1
YHR186C = KOG1
YHR187W = IKI1
YHR188C = GPI16
YHR189W = PTH1
YHR190W = ERG9
YHR191C = CTF8
YHR192W = YHR192W
YHR193C = EGD2
YHR194W = MDM31
YHR195W = NVJ1
YHR196W = UTP9
YHR197W = RIX1
YHR198C = FMP22
YHR199C = FMP34
YHR199C-A = YHR199C-A
YHR200W = RPN10
YHR201C = PPX1
YHR202W = YHR202W
YHR203C = RPS4B
YHR204W = MNL1
YHR205W = SCH9
YHR206W = SKN7
YHR207C = SET5
YHR208W = BAT1
YHR209W = CRG1
YHR210C = YHR210C
YHR211W = FLO5
YHR212W-A = YHR212W-A
YHR213W = YHR213W
YHR213W-A = YHR213W-A
YHR213W-B = YHR213W-B
YHR214C-D = YHR214C-D
YHR214C-E = YHR214C-E
YHR214W = YHR214W
YHR215W = PHO12
YHR216W = IMD2
YHR218W = YHR218W
YHR219W = YHR219W
YIL001W = YIL001W
YIL002C = INP51
YIL002W-A = YIL002W-A
YIL003W = CFD1
YIL004C = BET1
YIL005W = EPS1
YIL006W = YIA6
YIL007C = NAS2
YIL008W = URM1
YIL009C-A = EST3
YIL009W = FAA3
YIL010W = DOT5
YIL011W = TIR3
YIL013C = PDR11
YIL014C-A = YIL014C-A
YIL014W = MNT3
YIL015W = BAR1
YIL016W = SNL1
YIL017C = VID28
YIL018W = RPL2B
YIL019W = FAF1
YIL020C = HIS6
YIL021W = RPB3
YIL022W = TIM44
YIL023C = YKE4
YIL024C = YIL024C
YIL026C = IRR1
YIL027C = KRE27
YIL029C = YIL029C
YIL030C = SSM4
YIL031W = ULP2
YIL033C = BCY1
YIL034C = CAP2
YIL035C = CKA1
YIL036W = CST6
YIL037C = PRM2
YIL038C = NOT3
YIL039W = YIL039W
YIL040W = APQ12
YIL041W = GVP36
YIL042C = PKP1
YIL043C = CBR1
YIL044C = AGE2
YIL045W = PIG2
YIL046W = MET30
YIL046W-A = YIL046W-A
YIL047C = SYG1
YIL048W = NEO1
YIL049W = DFG10
YIL050W = PCL7
YIL051C = MMF1
YIL052C = RPL34B
YIL053W = RHR2
YIL055C = YIL055C
YIL056W = VHR1
YIL057C = YIL057C
YIL060W = YIL060W
YIL061C = SNP1
YIL062C = ARC15
YIL063C = YRB2
YIL064W = YIL064W
YIL065C = FIS1
YIL066C = RNR3
YIL067C = YIL067C
YIL068C = SEC6
YIL069C = RPS24B
YIL070C = MAM33
YIL071C = PCI8
YIL072W = HOP1
YIL073C = SPO22
YIL074C = SER33
YIL075C = RPN2
YIL076W = SEC28
YIL077C = YIL077C
YIL078W = THS1
YIL079C = AIR1
YIL080W = YIL080W
YIL083C = YIL083C
YIL084C = SDS3
YIL085C = KTR7
YIL087C = YIL087C
YIL088C = AVT7
YIL089W = YIL089W
YIL090W = ICE2
YIL091C = YIL091C
YIL092W = YIL092W
YIL093C = RSM25
YIL094C = LYS12
YIL095W = PRK1
YIL096C = YIL096C
YIL097W = FYV10
YIL098C = FMC1
YIL099W = SGA1
YIL101C = XBP1
YIL102C = YIL102C
YIL102C-A = YIL102C-A
YIL103W = DPH1
YIL104C = SHQ1
YIL105C = SLM1
YIL106W = MOB1
YIL107C = PFK26
YIL108W = YIL108W
YIL109C = SEC24
YIL110W = MNI1
YIL111W = COX5B
YIL112W = HOS4
YIL113W = SDP1
YIL114C = POR2
YIL115C = NUP159
YIL116W = HIS5
YIL117C = PRM5
YIL118W = RHO3
YIL119C = RPI1
YIL120W = QDR1
YIL121W = QDR2
YIL122W = POG1
YIL123W = SIM1
YIL124W = AYR1
YIL125W = KGD1
YIL126W = STH1
YIL127C = YIL127C
YIL128W = MET18
YIL129C = TAO3
YIL130W = ASG1
YIL131C = FKH1
YIL132C = CSM2
YIL133C = RPL16A
YIL134C-A = YIL134C-A
YIL134W = FLX1
YIL135C = VHS2
YIL136W = OM45
YIL137C = TMA108
YIL138C = TPM2
YIL139C = REV7
YIL140W = AXL2
YIL142W = CCT2
YIL143C = SSL2
YIL144W = TID3
YIL145C = PAN6
YIL146C = ECM37
YIL147C = SLN1
YIL148W = RPL40A
YIL149C = MLP2
YIL150C = MCM10
YIL151C = YIL151C
YIL152W = YIL152W
YIL153W = RRD1
YIL154C = IMP2'
YIL155C = GUT2
YIL156W = UBP7
YIL156W-B = YIL156W-B
YIL157C = FMP35
YIL158W = YIL158W
YIL159W = BNR1
YIL160C = POT1
YIL161W = YIL161W
YIL162W = SUC2
YIL164C = NIT1
YIL165C = YIL165C
YIL166C = YIL166C
YIL167W = SDL1
YIL168W = YIL168W
YIL169C = YIL169C
YIL170W = HXT12
YIL171W = YIL171W
YIL172C = YIL172C
YIL173W = VTH1
YIL174W = YIL174W
YIL175W = YIL175W
YIL176C = PAU14
YIL177C = YIL177C
YIR001C = SGN1
YIR002C = MPH1
YIR003W = YIR003W
YIR004W = DJP1
YIR005W = IST3
YIR006C = PAN1
YIR007W = YIR007W
YIR008C = PRI1
YIR009W = MSL1
YIR010W = DSN1
YIR011C = STS1
YIR012W = SQT1
YIR013C = GAT4
YIR014W = YIR014W
YIR015W = RPR2
YIR016W = YIR016W
YIR017C = MET28
YIR018C-A = YIR018C-A
YIR018W = YAP5
YIR019C = MUC1
YIR021W = MRS1
YIR021W-A = YIR021W-A
YIR022W = SEC11
YIR023W = DAL81
YIR024C = YIR024C
YIR025W = MND2
YIR026C = YVH1
YIR027C = DAL1
YIR028W = DAL4
YIR029W = DAL2
YIR030C = DCG1
YIR031C = DAL7
YIR032C = DAL3
YIR033W = MGA2
YIR034C = LYS1
YIR035C = YIR035C
YIR036C = IRC24
YIR037W = HYR1
YIR038C = GTT1
YIR039C = YPS6
YIR041W = PAU15
YIR042C = YIR042C
YIR043C = YIR043C
YIR044C = YIR044C
YJL001W = PRE3
YJL002C = OST1
YJL003W = COX16
YJL004C = SYS1
YJL005W = CYR1
YJL006C = CTK2
YJL008C = CCT8
YJL010C = NOP9
YJL011C = RPC17
YJL012C = VTC4
YJL013C = MAD3
YJL014W = CCT3
YJL016W = YJL016W
YJL019W = MPS3
YJL020C = BBC1
YJL023C = PET130
YJL024C = APS3
YJL025W = RRN7
YJL026W = RNR2
YJL027C = YJL027C
YJL029C = VPS53
YJL030W = MAD2
YJL031C = BET4
YJL033W = HCA4
YJL034W = KAR2
YJL035C = TAD2
YJL036W = SNX4
YJL037W = IRC18
YJL038C = YJL038C
YJL039C = NUP192
YJL041W = NSP1
YJL042W = MHP1
YJL043W = YJL043W
YJL044C = GYP6
YJL045W = YJL045W
YJL046W = YJL046W
YJL047C = RTT101
YJL047C-A = YJL047C-A
YJL048C = UBX6
YJL049W = YJL049W
YJL050W = MTR4
YJL051W = IRC8
YJL052C-A = YJL052C-A
YJL052W = TDH1
YJL053W = PEP8
YJL054W = TIM54
YJL055W = YJL055W
YJL056C = ZAP1
YJL057C = IKS1
YJL058C = BIT61
YJL059W = YHC3
YJL060W = BNA3
YJL061W = NUP82
YJL062W = LAS21
YJL062W-A = YJL062W-A
YJL063C = MRPL8
YJL065C = DLS1
YJL066C = MPM1
YJL068C = YJL068C
YJL069C = UTP18
YJL070C = YJL070C
YJL071W = ARG2
YJL072C = PSF2
YJL073W = JEM1
YJL074C = SMC3
YJL076W = NET1
YJL077C = ICS3
YJL077W-B = YJL077W-B
YJL078C = PRY3
YJL079C = PRY1
YJL080C = SCP160
YJL081C = ARP4
YJL082W = IML2
YJL083W = TAX4
YJL084C = ALY2
YJL085W = EXO70
YJL087C = TRL1
YJL088W = ARG3
YJL089W = SIP4
YJL090C = DPB11
YJL091C = GWT1
YJL092W = HPR5
YJL093C = TOK1
YJL094C = KHA1
YJL095W = BCK1
YJL096W = MRPL49
YJL097W = PHS1
YJL098W = SAP185
YJL099W = CHS6
YJL100W = LSB6
YJL101C = GSH1
YJL102W = MEF2
YJL103C = GSM1
YJL104W = PAM16
YJL105W = SET4
YJL106W = IME2
YJL107C = YJL107C
YJL108C = PRM10
YJL109C = UTP10
YJL110C = GZF3
YJL111W = CCT7
YJL112W = MDV1
YJL115W = ASF1
YJL116C = NCA3
YJL117W = PHO86
YJL118W = YJL118W
YJL121C = RPE1
YJL122W = ALB1
YJL123C = YJL123C
YJL124C = LSM1
YJL125C = GCD14
YJL126W = NIT2
YJL127C = SPT10
YJL127C-B = YJL127C-B
YJL128C = PBS2
YJL129C = TRK1
YJL130C = URA2
YJL131C = YJL131C
YJL132W = YJL132W
YJL133C-A = YJL133C-A
YJL133W = MRS3
YJL134W = LCB3
YJL136C = RPS21B
YJL136W-A = YJL136W-A
YJL137C = GLG2
YJL138C = TIF2
YJL139C = YUR1
YJL140W = RPB4
YJL141C = YAK1
YJL143W = TIM17
YJL144W = YJL144W
YJL145W = SFH5
YJL146W = IDS2
YJL147C = YJL147C
YJL148W = RPA34
YJL149W = YJL149W
YJL151C = SNA3
YJL153C = INO1
YJL154C = VPS35
YJL155C = FBP26
YJL156C = SSY5
YJL157C = FAR1
YJL158C = CIS3
YJL159W = HSP150
YJL160C = YJL160C
YJL161W = FMP33
YJL162C = JJJ2
YJL163C = YJL163C
YJL164C = TPK1
YJL165C = HAL5
YJL166W = QCR8
YJL167W = ERG20
YJL168C = SET2
YJL170C = ASG7
YJL171C = YJL171C
YJL172W = CPS1
YJL173C = RFA3
YJL174W = KRE9
YJL176C = SWI3
YJL177W = RPL17B
YJL178C = ATG27
YJL179W = PFD1
YJL180C = ATP12
YJL181W = YJL181W
YJL183W = MNN11
YJL184W = GON7
YJL185C = YJL185C
YJL186W = MNN5
YJL187C = SWE1
YJL189W = RPL39
YJL190C = RPS22A
YJL191W = RPS14B
YJL192C = SOP4
YJL193W = YJL193W
YJL194W = CDC6
YJL196C = ELO1
YJL197W = UBP12
YJL198W = PHO90
YJL200C = ACO2
YJL201W = ECM25
YJL203W = PRP21
YJL204C = RCY1
YJL205C = NCE101
YJL206C = YJL206C
YJL207C = LAA1
YJL208C = NUC1
YJL209W = CBP1
YJL210W = PEX2
YJL212C = OPT1
YJL213W = YJL213W
YJL214W = HXT8
YJL216C = YJL216C
YJL217W = YJL217W
YJL218W = YJL218W
YJL219W = HXT9
YJL221C = FSP2
YJL222W = VTH2
YJL223C = PAU1
YJL225C = YJL225C
YJR001W = AVT1
YJR002W = MPP10
YJR003C = YJR003C
YJR004C = SAG1
YJR005C-A = YJR005C-A
YJR005W = APL1
YJR006W = HYS2
YJR007W = SUI2
YJR008W = YJR008W
YJR009C = TDH2
YJR010C-A = SPC1
YJR010W = MET3
YJR011C = YJR011C
YJR012C = YJR012C
YJR013W = GPI14
YJR014W = TMA22
YJR015W = YJR015W
YJR016C = ILV3
YJR017C = ESS1
YJR019C = TES1
YJR021C = REC107
YJR022W = LSM8
YJR024C = YJR024C
YJR025C = BNA1
YJR030C = YJR030C
YJR031C = GEA1
YJR032W = CPR7
YJR033C = RAV1
YJR034W = PET191
YJR035W = RAD26
YJR036C = HUL4
YJR039W = YJR039W
YJR040W = GEF1
YJR041C = URB2
YJR042W = NUP85
YJR043C = POL32
YJR044C = VPS55
YJR045C = SSC1
YJR046W = TAH11
YJR047C = ANB1
YJR048W = CYC1
YJR049C = UTR1
YJR050W = ISY1
YJR051W = OSM1
YJR052W = RAD7
YJR053W = BFA1
YJR054W = YJR054W
YJR055W = HIT1
YJR056C = YJR056C
YJR057W = CDC8
YJR058C = APS2
YJR059W = PTK2
YJR060W = CBF1
YJR061W = YJR061W
YJR062C = NTA1
YJR063W = RPA12
YJR064W = CCT5
YJR065C = ARP3
YJR066W = TOR1
YJR067C = YAE1
YJR068W = RFC2
YJR069C = HAM1
YJR070C = LIA1
YJR072C = NPA3
YJR073C = OPI3
YJR074W = MOG1
YJR075W = HOC1
YJR076C = CDC11
YJR077C = MIR1
YJR078W = BNA2
YJR079W = YJR079W
YJR080C = FMP26
YJR082C = EAF6
YJR083C = ACF4
YJR084W = CSN12
YJR085C = YJR085C
YJR086W = STE18
YJR088C = YJR088C
YJR089W = BIR1
YJR090C = GRR1
YJR091C = JSN1
YJR092W = BUD4
YJR093C = FIP1
YJR094C = IME1
YJR094W-A = RPL43B
YJR095W = SFC1
YJR096W = YJR096W
YJR097W = JJJ3
YJR098C = YJR098C
YJR099W = YUH1
YJR100C = YJR100C
YJR101W = RSM26
YJR102C = VPS25
YJR103W = URA8
YJR104C = SOD1
YJR105W = ADO1
YJR106W = ECM27
YJR107W = YJR107W
YJR108W = ABM1
YJR109C = CPA2
YJR110W = YMR1
YJR111C = YJR111C
YJR112W = NNF1
YJR112W-A = YJR112W-A
YJR113C = RSM7
YJR115W = YJR115W
YJR116W = YJR116W
YJR117W = STE24
YJR118C = ILM1
YJR119C = JHD2
YJR120W = YJR120W
YJR121W = ATP2
YJR122W = CAF17
YJR123W = RPS5
YJR124C = YJR124C
YJR125C = ENT3
YJR126C = VPS70
YJR127C = RSF2
YJR129C = YJR129C
YJR130C = STR2
YJR131W = MNS1
YJR132W = NMD5
YJR133W = XPT1
YJR134C = SGM1
YJR135C = MCM22
YJR135W-A = TIM8
YJR136C = YJR136C
YJR137C = ECM17
YJR138W = IML1
YJR139C = HOM6
YJR140C = HIR3
YJR141W = YJR141W
YJR142W = YJR142W
YJR143C = PMT4
YJR144W = MGM101
YJR145C = RPS4A
YJR147W = HMS2
YJR148W = BAT2
YJR149W = YJR149W
YJR150C = DAN1
YJR151C = DAN4
YJR151W-A = YJR151W-A
YJR152W = DAL5
YJR153W = PGU1
YJR154W = YJR154W
YJR155W = AAD10
YJR156C = THI11
YJR158W = HXT16
YJR159W = SOR1
YJR160C = MPH3
YJR161C = COS5
YKL001C = MET14
YKL002W = DID4
YKL003C = MRP17
YKL004W = AUR1
YKL005C = BYE1
YKL006C-A = SFT1
YKL006W = RPL14A
YKL007W = CAP1
YKL008C = LAC1
YKL009W = MRT4
YKL010C = UFD4
YKL011C = CCE1
YKL012W = PRP40
YKL013C = ARC19
YKL014C = URB1
YKL015W = PUT3
YKL016C = ATP7
YKL017C = HCS1
YKL018C-A = YKL018C-A
YKL018W = SWD2
YKL019W = RAM2
YKL020C = SPT23
YKL021C = MAK11
YKL022C = CDC16
YKL023C-A = YKL023C-A
YKL023W = YKL023W
YKL024C = URA6
YKL025C = PAN3
YKL026C = GPX1
YKL027W = YKL027W
YKL028W = TFA1
YKL029C = MAE1
YKL032C = IXR1
YKL033W = YKL033W
YKL033W-A = YKL033W-A
YKL034W = TUL1
YKL035W = UGP1
YKL037W = YKL037W
YKL038W = RGT1
YKL039W = PTM1
YKL040C = NFU1
YKL041W = VPS24
YKL042W = SPC42
YKL043W = PHD1
YKL045W = PRI2
YKL046C = DCW1
YKL047W = YKL047W
YKL048C = ELM1
YKL049C = CSE4
YKL050C = YKL050C
YKL051W = SFK1
YKL052C = ASK1
YKL053C-A = MDM35
YKL054C = DEF1
YKL055C = OAR1
YKL056C = TMA19
YKL057C = NUP120
YKL058W = TOA2
YKL059C = MPE1
YKL060C = FBA1
YKL061W = YKL061W
YKL062W = MSN4
YKL063C = YKL063C
YKL064W = MNR2
YKL065C = YET1
YKL065W-A = YKL065W-A
YKL067W = YNK1
YKL068W = NUP100
YKL068W-A = YKL068W-A
YKL069W = YKL069W
YKL070W = YKL070W
YKL071W = YKL071W
YKL072W = STB6
YKL073W = LHS1
YKL074C = MUD2
YKL075C = YKL075C
YKL077W = YKL077W
YKL078W = DHR2
YKL079W = SMY1
YKL080W = VMA5
YKL081W = TEF4
YKL082C = RRP14
YKL084W = HOT13
YKL085W = MDH1
YKL086W = SRX1
YKL087C = CYT2
YKL088W = YKL088W
YKL089W = MIF2
YKL090W = CUE2
YKL091C = YKL091C
YKL092C = BUD2
YKL093W = MBR1
YKL094W = YJU3
YKL095W = YJU2
YKL096C-B = YKL096C-B
YKL096W = CWP1
YKL096W-A = CWP2
YKL098W = YKL098W
YKL099C = UTP11
YKL100C = YKL100C
YKL101W = HSL1
YKL103C = LAP4
YKL104C = GFA1
YKL105C = YKL105C
YKL106C-A = YKL106C-A
YKL106W = AAT1
YKL107W = YKL107W
YKL108W = SLD2
YKL109W = HAP4
YKL110C = KTI12
YKL112W = ABF1
YKL113C = RAD27
YKL114C = APN1
YKL116C = PRR1
YKL117W = SBA1
YKL119C = VPH2
YKL120W = OAC1
YKL121W = YKL121W
YKL122C = SRP21
YKL124W = SSH4
YKL125W = RRN3
YKL126W = YPK1
YKL127W = PGM1
YKL128C = PMU1
YKL129C = MYO3
YKL130C = SHE2
YKL132C = RMA1
YKL133C = YKL133C
YKL134C = OCT1
YKL135C = APL2
YKL137W = YKL137W
YKL138C = MRPL31
YKL138C-A = HSK3
YKL139W = CTK1
YKL140W = TGL1
YKL141W = SDH3
YKL142W = MRP8
YKL143W = LTV1
YKL144C = RPC25
YKL145W = RPT1
YKL146W = AVT3
YKL148C = SDH1
YKL149C = DBR1
YKL150W = MCR1
YKL151C = YKL151C
YKL152C = GPM1
YKL154W = SRP102
YKL155C = RSM22
YKL156W = RPS27A
YKL157W = APE2
YKL159C = RCN1
YKL160W = ELF1
YKL161C = YKL161C
YKL162C = YKL162C
YKL163W = PIR3
YKL164C = PIR1
YKL165C = MCD4
YKL166C = TPK3
YKL167C = MRP49
YKL168C = KKQ8
YKL170W = MRPL38
YKL171W = YKL171W
YKL172W = EBP2
YKL173W = SNU114
YKL174C = TPO5
YKL175W = ZRT3
YKL176C = LST4
YKL178C = STE3
YKL179C = COY1
YKL180W = RPL17A
YKL181W = PRS1
YKL182W = FAS1
YKL183C-A = YKL183C-A
YKL183W = LOT5
YKL184W = SPE1
YKL185W = ASH1
YKL186C = MTR2
YKL187C = YKL187C
YKL188C = PXA2
YKL189W = HYM1
YKL190W = CNB1
YKL191W = DPH2
YKL192C = ACP1
YKL193C = SDS22
YKL194C = MST1
YKL195W = MIA40
YKL196C = YKT6
YKL197C = PEX1
YKL198C = PTK1
YKL201C = MNN4
YKL203C = TOR2
YKL204W = EAP1
YKL205W = LOS1
YKL206C = ADD66
YKL207W = YKL207W
YKL208W = CBT1
YKL209C = STE6
YKL210W = UBA1
YKL211C = TRP3
YKL212W = SAC1
YKL213C = DOA1
YKL214C = YRA2
YKL215C = YKL215C
YKL216W = URA1
YKL217W = JEN1
YKL218C = SRY1
YKL219W = COS9
YKL220C = FRE2
YKL221W = MCH2
YKL222C = YKL222C
YKL224C = PAU16
YKR001C = VPS1
YKR002W = PAP1
YKR003W = OSH6
YKR004C = ECM9
YKR005C = YKR005C
YKR006C = MRPL13
YKR007W = MEH1
YKR008W = RSC4
YKR009C = FOX2
YKR010C = TOF2
YKR011C = YKR011C
YKR013W = PRY2
YKR014C = YPT52
YKR015C = YKR015C
YKR016W = FMP13
YKR017C = YKR017C
YKR018C = YKR018C
YKR019C = IRS4
YKR020W = VPS51
YKR021W = ALY1
YKR022C = NTR2
YKR023W = YKR023W
YKR024C = DBP7
YKR025W = RPC37
YKR026C = GCN3
YKR027W = BCH2
YKR028W = SAP190
YKR029C = SET3
YKR030W = GMH1
YKR031C = SPO14
YKR034W = DAL80
YKR035W-A = DID2
YKR036C = CAF4
YKR037C = SPC34
YKR038C = KAE1
YKR039W = GAP1
YKR041W = YKR041W
YKR042W = UTH1
YKR043C = YKR043C
YKR044W = UIP5
YKR045C = YKR045C
YKR046C = PET10
YKR048C = NAP1
YKR049C = FMP46
YKR050W = TRK2
YKR051W = YKR051W
YKR052C = MRS4
YKR053C = YSR3
YKR054C = DYN1
YKR055W = RHO4
YKR056W = TRM2
YKR057W = RPS21A
YKR058W = GLG1
YKR059W = TIF1
YKR060W = UTP30
YKR061W = KTR2
YKR062W = TFA2
YKR063C = LAS1
YKR064W = OAF3
YKR065C = PAM17
YKR066C = CCP1
YKR067W = GPT2
YKR068C = BET3
YKR069W = MET1
YKR070W = YKR070W
YKR071C = DRE2
YKR072C = SIS2
YKR074W = YKR074W
YKR075C = YKR075C
YKR076W = ECM4
YKR077W = YKR077W
YKR078W = YKR078W
YKR079C = TRZ1
YKR080W = MTD1
YKR081C = RPF2
YKR082W = NUP133
YKR083C = DAD2
YKR084C = HBS1
YKR085C = MRPL20
YKR086W = PRP16
YKR087C = OMA1
YKR088C = TVP38
YKR089C = TGL4
YKR090W = PXL1
YKR091W = SRL3
YKR092C = SRP40
YKR093W = PTR2
YKR094C = RPL40B
YKR095W = MLP1
YKR095W-A = PCC1
YKR096W = YKR096W
YKR097W = PCK1
YKR098C = UBP11
YKR099W = BAS1
YKR100C = SKG1
YKR101W = SIR1
YKR102W = FLO10
YKR103W = NFT1
YKR104W = YKR104W
YKR105C = YKR105C
YKR106W = YKR106W
YLL001W = DNM1
YLL002W = RTT109
YLL003W = SFI1
YLL004W = ORC3
YLL005C = SPO75
YLL006W = MMM1
YLL006W-A = YLL006W-A
YLL007C = YLL007C
YLL008W = DRS1
YLL009C = COX17
YLL010C = PSR1
YLL011W = SOF1
YLL012W = YEH1
YLL013C = PUF3
YLL014W = YLL014W
YLL015W = BPT1
YLL016W = SDC25
YLL017W = YLL017W
YLL018C = DPS1
YLL018C-A = COX19
YLL019C = KNS1
YLL021W = SPA2
YLL022C = HIF1
YLL023C = YLL023C
YLL024C = SSA2
YLL025W = PAU17
YLL026W = HSP104
YLL027W = ISA1
YLL028W = TPO1
YLL029W = YLL029W
YLL031C = GPI13
YLL032C = YLL032C
YLL033W = IRC19
YLL034C = RIX7
YLL035W = GRC3
YLL036C = PRP19
YLL038C = ENT4
YLL039C = UBI4
YLL040C = VPS13
YLL041C = SDH2
YLL042C = ATG10
YLL043W = FPS1
YLL045C = RPL8B
YLL046C = RNP1
YLL048C = YBT1
YLL049W = LDB18
YLL050C = COF1
YLL051C = FRE6
YLL052C = AQY2
YLL053C = YLL053C
YLL054C = YLL054C
YLL055W = YLL055W
YLL056C = YLL056C
YLL057C = JLP1
YLL058W = YLL058W
YLL060C = GTT2
YLL061W = MMP1
YLL062C = MHT1
YLL063C = AYT1
YLL064C = PAU18
YLL066C = YLL066C
YLL066W-B = YLL066W-B
YLL067C = YLL067C
YLR001C = YLR001C
YLR002C = NOC3
YLR003C = YLR003C
YLR004C = THI73
YLR005W = SSL1
YLR006C = SSK1
YLR007W = NSE1
YLR008C = PAM18
YLR009W = RLP24
YLR010C = TEN1
YLR011W = LOT6
YLR012C = YLR012C
YLR013W = GAT3
YLR014C = PPR1
YLR015W = BRE2
YLR016C = PML1
YLR017W = MEU1
YLR018C = POM34
YLR019W = PSR2
YLR020C = YEH2
YLR021W = IRC25
YLR022C = SDO1
YLR023C = IZH3
YLR024C = UBR2
YLR025W = SNF7
YLR026C = SED5
YLR027C = AAT2
YLR028C = ADE16
YLR029C = RPL15A
YLR030W = YLR030W
YLR031W = YLR031W
YLR032W = RAD5
YLR033W = RSC58
YLR034C = SMF3
YLR035C = MLH2
YLR036C = YLR036C
YLR037C = DAN2
YLR038C = COX12
YLR039C = RIC1
YLR040C = YLR040C
YLR042C = YLR042C
YLR043C = TRX1
YLR044C = PDC1
YLR045C = STU2
YLR046C = YLR046C
YLR047C = FRE8
YLR048W = RPS0B
YLR049C = YLR049C
YLR050C = YLR050C
YLR051C = FCF2
YLR052W = IES3
YLR053C = YLR053C
YLR054C = OSW2
YLR055C = SPT8
YLR056W = ERG3
YLR057W = YLR057W
YLR058C = SHM2
YLR059C = REX2
YLR060W = FRS1
YLR061W = RPL22A
YLR063W = YLR063W
YLR064W = YLR064W
YLR065C = YLR065C
YLR066W = SPC3
YLR067C = PET309
YLR068W = FYV7
YLR069C = MEF1
YLR070C = XYL2
YLR071C = RGR1
YLR072W = YLR072W
YLR073C = YLR073C
YLR074C = BUD20
YLR075W = RPL10
YLR077W = FMP25
YLR078C = BOS1
YLR079W = SIC1
YLR080W = EMP46
YLR081W = GAL2
YLR082C = SRL2
YLR083C = EMP70
YLR084C = RAX2
YLR085C = ARP6
YLR086W = SMC4
YLR087C = CSF1
YLR088W = GAA1
YLR089C = ALT1
YLR090W = XDJ1
YLR091W = YLR091W
YLR092W = SUL2
YLR093C = NYV1
YLR094C = GIS3
YLR095C = IOC2
YLR096W = KIN2
YLR097C = HRT3
YLR098C = CHA4
YLR099C = ICT1
YLR099W-A = YLR099W-A
YLR100W = ERG27
YLR102C = APC9
YLR103C = CDC45
YLR104W = YLR104W
YLR105C = SEN2
YLR106C = MDN1
YLR107W = REX3
YLR108C = YLR108C
YLR109W = AHP1
YLR110C = CCW12
YLR113W = HOG1
YLR114C = AVL9
YLR115W = CFT2
YLR116W = MSL5
YLR117C = CLF1
YLR118C = YLR118C
YLR119W = SRN2
YLR120C = YPS1
YLR121C = YPS3
YLR125W = YLR125W
YLR126C = YLR126C
YLR127C = APC2
YLR128W = DCN1
YLR129W = DIP2
YLR130C = ZRT2
YLR131C = ACE2
YLR132C = YLR132C
YLR133W = CKI1
YLR134W = PDC5
YLR135W = SLX4
YLR136C = TIS11
YLR137W = YLR137W
YLR138W = NHA1
YLR139C = SLS1
YLR141W = RRN5
YLR142W = PUT1
YLR143W = YLR143W
YLR144C = ACF2
YLR145W = RMP1
YLR146C = SPE4
YLR146W-A = YLR146W-A
YLR147C = SMD3
YLR148W = PEP3
YLR149C = YLR149C
YLR150W = STM1
YLR151C = PCD1
YLR152C = YLR152C
YLR153C = ACS2
YLR154C = RNH203
YLR154C-G = YLR154C-G
YLR154C-H = YLR154C-H
YLR154W-C = TAR1
YLR155C = ASP3-1
YLR156C-A = YLR156C-A
YLR156W = YLR156W
YLR157C = ASP3-2
YLR157C-C = YLR157C-C
YLR157W-D = YLR157W-D
YLR157W-E = YLR157W-E
YLR158C = ASP3-3
YLR159C-A = YLR159C-A
YLR159W = YLR159W
YLR160C = ASP3-4
YLR161W = YLR161W
YLR162W = YLR162W
YLR162W-A = YLR162W-A
YLR163C = MAS1
YLR164W = YLR164W
YLR165C = PUS5
YLR166C = SEC10
YLR167W = RPS31
YLR168C = YLR168C
YLR170C = APS1
YLR172C = DPH5
YLR173W = YLR173W
YLR174W = IDP2
YLR175W = CBF5
YLR176C = RFX1
YLR177W = YLR177W
YLR178C = TFS1
YLR179C = YLR179C
YLR180W = SAM1
YLR181C = VTA1
YLR182W = SWI6
YLR183C = TOS4
YLR185W = RPL37A
YLR186W = EMG1
YLR187W = SKG3
YLR188W = MDL1
YLR189C = ATG26
YLR190W = MMR1
YLR191W = PEX13
YLR192C = HCR1
YLR193C = UPS1
YLR194C = YLR194C
YLR195C = NMT1
YLR196W = PWP1
YLR197W = SIK1
YLR199C = YLR199C
YLR200W = YKE2
YLR201C = COQ9
YLR203C = MSS51
YLR204W = QRI5
YLR205C = HMX1
YLR206W = ENT2
YLR207W = HRD3
YLR208W = SEC13
YLR209C = PNP1
YLR210W = CLB4
YLR211C = YLR211C
YLR212C = TUB4
YLR213C = CRR1
YLR214W = FRE1
YLR215C = CDC123
YLR216C = CPR6
YLR218C = YLR218C
YLR219W = MSC3
YLR220W = CCC1
YLR221C = RSA3
YLR222C = UTP13
YLR223C = IFH1
YLR224W = YLR224W
YLR225C = YLR225C
YLR226W = BUR2
YLR227C = ADY4
YLR228C = ECM22
YLR229C = CDC42
YLR231C = BNA5
YLR233C = EST1
YLR234W = TOP3
YLR237W = THI7
YLR238W = FAR10
YLR239C = LIP2
YLR240W = VPS34
YLR241W = YLR241W
YLR242C = ARV1
YLR243W = YLR243W
YLR244C = MAP1
YLR245C = CDD1
YLR246W = ERF2
YLR247C = IRC20
YLR248W = RCK2
YLR249W = YEF3
YLR250W = SSP120
YLR251W = SYM1
YLR253W = YLR253W
YLR254C = NDL1
YLR256W = HAP1
YLR257W = YLR257W
YLR258W = GSY2
YLR259C = HSP60
YLR260W = LCB5
YLR262C = YPT6
YLR262C-A = TMA7
YLR263W = RED1
YLR264C-A = YLR264C-A
YLR264W = RPS28B
YLR265C = NEJ1
YLR266C = PDR8
YLR267W = BOP2
YLR268W = SEC22
YLR270W = DCS1
YLR271W = YLR271W
YLR272C = YCS4
YLR273C = PIG1
YLR274W = CDC46
YLR275W = SMD2
YLR276C = DBP9
YLR277C = YSH1
YLR278C = YLR278C
YLR281C = YLR281C
YLR283W = YLR283W
YLR284C = ECI1
YLR285C-A = YLR285C-A
YLR285W = NNT1
YLR286C = CTS1
YLR287C = YLR287C
YLR287C-A = RPS30A
YLR288C = MEC3
YLR289W = GUF1
YLR290C = YLR290C
YLR291C = GCD7
YLR292C = SEC72
YLR293C = GSP1
YLR295C = ATP14
YLR297W = YLR297W
YLR298C = YHC1
YLR299W = ECM38
YLR300W = EXG1
YLR301W = YLR301W
YLR303W = MET17
YLR304C = ACO1
YLR305C = STT4
YLR306W = UBC12
YLR307C-A = YLR307C-A
YLR307W = CDA1
YLR308W = CDA2
YLR309C = IMH1
YLR310C = CDC25
YLR312C = YLR312C
YLR312W-A = MRPL15
YLR313C = SPH1
YLR314C = CDC3
YLR315W = NKP2
YLR316C = TAD3
YLR318W = EST2
YLR319C = BUD6
YLR320W = MMS22
YLR321C = SFH1
YLR323C = CWC24
YLR324W = PEX30
YLR325C = RPL38
YLR326W = YLR326W
YLR327C = TMA10
YLR328W = NMA1
YLR329W = REC102
YLR330W = CHS5
YLR332W = MID2
YLR333C = RPS25B
YLR335W = NUP2
YLR336C = SGD1
YLR337C = VRP1
YLR340W = RPP0
YLR341W = SPO77
YLR342W = FKS1
YLR342W-A = YLR342W-A
YLR343W = GAS2
YLR344W = RPL26A
YLR345W = YLR345W
YLR346C = YLR346C
YLR347C = KAP95
YLR348C = DIC1
YLR350W = ORM2
YLR351C = NIT3
YLR352W = YLR352W
YLR353W = BUD8
YLR354C = TAL1
YLR355C = ILV5
YLR356W = YLR356W
YLR357W = RSC2
YLR359W = ADE13
YLR360W = VPS38
YLR361C = DCR2
YLR361C-A = YLR361C-A
YLR362W = STE11
YLR363C = NMD4
YLR363W-A = YLR363W-A
YLR364W = YLR364W
YLR367W = RPS22B
YLR368W = MDM30
YLR369W = SSQ1
YLR370C = ARC18
YLR371W = ROM2
YLR372W = SUR4
YLR373C = VID22
YLR375W = STP3
YLR376C = PSY3
YLR377C = FBP1
YLR378C = SEC61
YLR380W = CSR1
YLR381W = CTF3
YLR382C = NAM2
YLR383W = SMC6
YLR384C = IKI3
YLR385C = SWC7
YLR386W = VAC14
YLR387C = REH1
YLR388W = RPS29A
YLR389C = STE23
YLR390W = ECM19
YLR390W-A = CCW14
YLR392C = YLR392C
YLR393W = ATP10
YLR394W = CST9
YLR395C = COX8
YLR396C = VPS33
YLR397C = AFG2
YLR398C = SKI2
YLR399C = BDF1
YLR401C = DUS3
YLR403W = SFP1
YLR404W = YLR404W
YLR405W = DUS4
YLR406C = RPL31B
YLR406C-A = YLR406C-A
YLR407W = YLR407W
YLR408C = YLR408C
YLR409C = UTP21
YLR410W = VIP1
YLR411W = CTR3
YLR412C-A = YLR412C-A
YLR412W = YLR412W
YLR413W = YLR413W
YLR414C = YLR414C
YLR415C = YLR415C
YLR417W = VPS36
YLR418C = CDC73
YLR419W = YLR419W
YLR420W = URA4
YLR421C = RPN13
YLR422W = YLR422W
YLR423C = ATG17
YLR424W = SPP382
YLR425W = TUS1
YLR426W = YLR426W
YLR427W = MAG2
YLR429W = CRN1
YLR430W = SEN1
YLR431C = ATG23
YLR432W = IMD3
YLR433C = CNA1
YLR435W = TSR2
YLR436C = ECM30
YLR437C = YLR437C
YLR438C-A = LSM3
YLR438W = CAR2
YLR439W = MRPL4
YLR440C = SEC39
YLR441C = RPS1A
YLR442C = SIR3
YLR443W = ECM7
YLR445W = YLR445W
YLR446W = YLR446W
YLR447C = VMA6
YLR448W = RPL6B
YLR449W = FPR4
YLR450W = HMG2
YLR451W = LEU3
YLR452C = SST2
YLR453C = RIF2
YLR454W = FMP27
YLR455W = YLR455W
YLR456W = YLR456W
YLR457C = NBP1
YLR459W = GAB1
YLR460C = YLR460C
YLR461W = PAU4
YLR462W = YLR462W
YLR464W = YLR464W
YLR466C-B = YLR466C-B
YLR466W = YRF1-4
YLR467W = YRF1-5
YML001W = YPT7
YML002W = YML002W
YML003W = YML003W
YML004C = GLO1
YML005W = TRM12
YML006C = GIS4
YML007C-A = YML007C-A
YML007W = YAP1
YML008C = ERG6
YML009C = MRPL39
YML010W = SPT5
YML011C = RAD33
YML012W = ERV25
YML013W = SEL1
YML014W = TRM9
YML015C = TAF11
YML016C = PPZ1
YML017W = PSP2
YML018C = YML018C
YML019W = OST6
YML020W = YML020W
YML021C = UNG1
YML022W = APT1
YML023C = NSE5
YML024W = RPS17A
YML025C = YML6
YML026C = RPS18B
YML027W = YOX1
YML028W = TSA1
YML029W = USA1
YML030W = YML030W
YML031W = NDC1
YML032C = RAD52
YML034W = SRC1
YML035C = AMD1
YML036W = CGI121
YML037C = YML037C
YML038C = YMD8
YML041C = VPS71
YML042W = CAT2
YML043C = RRN11
YML046W = PRP39
YML047C = PRM6
YML048W = GSF2
YML049C = RSE1
YML050W = YML050W
YML051W = GAL80
YML052W = SUR7
YML053C = YML053C
YML054C = CYB2
YML054C-A = YML054C-A
YML055W = SPC2
YML056C = IMD4
YML057W = CMP2
YML058W = SML1
YML058W-A = HUG1
YML059C = NTE1
YML060W = OGG1
YML061C = PIF1
YML062C = MFT1
YML063W = RPS1B
YML064C = TEM1
YML065W = ORC1
YML066C = SMA2
YML067C = ERV41
YML068W = ITT1
YML069W = POB3
YML070W = DAK1
YML071C = COG8
YML072C = TCB3
YML073C = RPL6A
YML074C = FPR3
YML075C = HMG1
YML076C = WAR1
YML077W = BET5
YML078W = CPR3
YML079W = YML079W
YML080W = DUS1
YML081C-A = ATP18
YML081W = YML081W
YML082W = YML082W
YML083C = YML083C
YML085C = TUB1
YML086C = ALO1
YML087C = YML087C
YML088W = UFO1
YML091C = RPM2
YML092C = PRE8
YML093W = UTP14
YML094W = GIM5
YML095C = RAD10
YML096W = YML096W
YML097C = VPS9
YML098W = TAF13
YML099C = ARG81
YML100W = TSL1
YML100W-A = YML100W-A
YML101C = CUE4
YML102W = CAC2
YML103C = NUP188
YML104C = MDM1
YML105C = SEC65
YML106W = URA5
YML107C = PML39
YML108W = YML108W
YML109W = ZDS2
YML110C = COQ5
YML111W = BUL2
YML112W = CTK3
YML113W = DAT1
YML114C = TAF8
YML115C = VAN1
YML116W = ATR1
YML117W = NAB6
YML118W = NGL3
YML119W = YML119W
YML120C = NDI1
YML121W = GTR1
YML123C = PHO84
YML124C = TUB3
YML125C = PGA3
YML126C = ERG13
YML127W = RSC9
YML128C = MSC1
YML129C = COX14
YML130C = ERO1
YML131W = YML131W
YML132W = COS3
YML133C = YML133C
YMR001C = CDC5
YMR001C-A = YMR001C-A
YMR002W = MIC17
YMR003W = YMR003W
YMR004W = MVP1
YMR005W = TAF4
YMR006C = PLB2
YMR008C = PLB1
YMR009W = ADI1
YMR010W = YMR010W
YMR011W = HXT2
YMR012W = CLU1
YMR013C = SEC59
YMR014W = BUD22
YMR015C = ERG5
YMR016C = SOK2
YMR017W = SPO20
YMR018W = YMR018W
YMR019W = STB4
YMR020W = FMS1
YMR021C = MAC1
YMR022W = QRI8
YMR023C = MSS1
YMR024W = MRPL3
YMR025W = CSI1
YMR026C = PEX12
YMR027W = YMR027W
YMR028W = TAP42
YMR029C = FAR8
YMR030W = RSF1
YMR030W-A = YMR030W-A
YMR031C = YMR031C
YMR032W = HOF1
YMR033W = ARP9
YMR034C = YMR034C
YMR035W = IMP2
YMR036C = MIH1
YMR037C = MSN2
YMR038C = CCS1
YMR039C = SUB1
YMR040W = YET2
YMR041C = YMR041C
YMR042W = ARG80
YMR043W = MCM1
YMR044W = IOC4
YMR047C = NUP116
YMR048W = CSM3
YMR049C = ERB1
YMR052W = FAR3
YMR053C = STB2
YMR054W = STV1
YMR055C = BUB2
YMR056C = AAC1
YMR058W = FET3
YMR059W = SEN15
YMR060C = SAM37
YMR061W = RNA14
YMR062C = ECM40
YMR063W = RIM9
YMR064W = AEP1
YMR065W = KAR5
YMR066W = SOV1
YMR067C = UBX4
YMR068W = AVO2
YMR069W = NAT4
YMR070W = MOT3
YMR071C = TVP18
YMR072W = ABF2
YMR073C = IRC21
YMR074C = YMR074C
YMR075W = RCO1
YMR076C = PDS5
YMR077C = VPS20
YMR078C = CTF18
YMR079W = SEC14
YMR080C = NAM7
YMR081C = ISF1
YMR083W = ADH3
YMR084W = YMR084W
YMR085W = YMR085W
YMR086W = YMR086W
YMR087W = YMR087W
YMR088C = VBA1
YMR089C = YTA12
YMR090W = YMR090W
YMR091C = NPL6
YMR092C = AIP1
YMR093W = UTP15
YMR094W = CTF13
YMR095C = SNO1
YMR096W = SNZ1
YMR097C = MTG1
YMR098C = YMR098C
YMR099C = YMR099C
YMR100W = MUB1
YMR101C = SRT1
YMR102C = YMR102C
YMR104C = YPK2
YMR105C = PGM2
YMR105W-A = YMR105W-A
YMR106C = YKU80
YMR107W = SPG4
YMR108W = ILV2
YMR109W = MYO5
YMR110C = HFD1
YMR111C = YMR111C
YMR112C = MED11
YMR113W = FOL3
YMR114C = YMR114C
YMR115W = FMP24
YMR116C = ASC1
YMR117C = SPC24
YMR118C = YMR118C
YMR119W = ASI1
YMR120C = ADE17
YMR121C = RPL15B
YMR122W-A = YMR122W-A
YMR123W = PKR1
YMR124W = YMR124W
YMR125W = STO1
YMR126C = DLT1
YMR127C = SAS2
YMR128W = ECM16
YMR129W = POM152
YMR130W = YMR130W
YMR131C = RRB1
YMR132C = JLP2
YMR133W = REC114
YMR134W = YMR134W
YMR135C = GID8
YMR136W = GAT2
YMR137C = PSO2
YMR138W = CIN4
YMR139W = RIM11
YMR140W = SIP5
YMR142C = RPL13B
YMR143W = RPS16A
YMR144W = YMR144W
YMR145C = NDE1
YMR146C = TIF34
YMR147W = YMR147W
YMR148W = YMR148W
YMR149W = SWP1
YMR150C = IMP1
YMR152W = YIM1
YMR153W = NUP53
YMR154C = RIM13
YMR155W = YMR155W
YMR156C = TPP1
YMR157C = FMP39
YMR158C-A = YMR158C-A
YMR158W = MRPS8
YMR159C = ATG16
YMR160W = YMR160W
YMR161W = HLJ1
YMR162C = DNF3
YMR163C = INP2
YMR164C = MSS11
YMR165C = PAH1
YMR166C = YMR166C
YMR167W = MLH1
YMR168C = CEP3
YMR169C = ALD3
YMR170C = ALD2
YMR171C = YMR171C
YMR172W = HOT1
YMR173W = DDR48
YMR174C = PAI3
YMR175W = SIP18
YMR175W-A = YMR175W-A
YMR176W = ECM5
YMR177W = MMT1
YMR178W = YMR178W
YMR179W = SPT21
YMR180C = CTL1
YMR181C = YMR181C
YMR182C = RGM1
YMR182W-A = YMR182W-A
YMR183C = SSO2
YMR184W = ADD37
YMR185W = YMR185W
YMR186W = HSC82
YMR187C = YMR187C
YMR188C = MRPS17
YMR189W = GCV2
YMR190C = SGS1
YMR191W = SPG5
YMR192W = GYL1
YMR193W = MRPL24
YMR194C-B = YMR194C-B
YMR194W = RPL36A
YMR195W = ICY1
YMR196W = YMR196W
YMR197C = VTI1
YMR198W = CIK1
YMR199W = CLN1
YMR200W = ROT1
YMR201C = RAD14
YMR202W = ERG2
YMR203W = TOM40
YMR204C = INP1
YMR205C = PFK2
YMR206W = YMR206W
YMR207C = HFA1
YMR208W = ERG12
YMR209C = YMR209C
YMR210W = YMR210W
YMR211W = DML1
YMR212C = EFR3
YMR213W = CEF1
YMR214W = SCJ1
YMR215W = GAS3
YMR216C = SKY1
YMR217W = GUA1
YMR218C = TRS130
YMR219W = ESC1
YMR220W = ERG8
YMR221C = FMP42
YMR222C = FSH2
YMR223W = UBP8
YMR224C = MRE11
YMR225C = MRPL44
YMR226C = TMA29
YMR227C = TAF7
YMR228W = MTF1
YMR229C = RRP5
YMR230W = RPS10B
YMR230W-A = YMR230W-A
YMR231W = PEP5
YMR232W = FUS2
YMR233W = YMR233W
YMR234W = RNH1
YMR235C = RNA1
YMR236W = TAF9
YMR237W = BCH1
YMR238W = DFG5
YMR239C = RNT1
YMR240C = CUS1
YMR241W = YHM2
YMR242C = RPL20A
YMR242W-A = YMR242W-A
YMR243C = ZRC1
YMR244C-A = YMR244C-A
YMR244W = YMR244W
YMR246W = FAA4
YMR247C = RKR1
YMR247W-A = YMR247W-A
YMR250W = GAD1
YMR251W = GTO3
YMR251W-A = HOR7
YMR252C = YMR252C
YMR253C = YMR253C
YMR255W = GFD1
YMR256C = COX7
YMR257C = PET111
YMR258C = YMR258C
YMR259C = YMR259C
YMR260C = TIF11
YMR261C = TPS3
YMR262W = YMR262W
YMR263W = SAP30
YMR264W = CUE1
YMR265C = YMR265C
YMR266W = RSN1
YMR267W = PPA2
YMR268C = PRP24
YMR269W = TMA23
YMR270C = RRN9
YMR271C = URA10
YMR272C = SCS7
YMR272W-B = YMR272W-B
YMR273C = ZDS1
YMR274C = RCE1
YMR275C = BUL1
YMR276W = DSK2
YMR277W = FCP1
YMR278W = YMR278W
YMR279C = YMR279C
YMR280C = CAT8
YMR281W = GPI12
YMR282C = AEP2
YMR283C = RIT1
YMR284W = YKU70
YMR285C = NGL2
YMR286W = MRPL33
YMR287C = DSS1
YMR288W = HSH155
YMR289W = ABZ2
YMR290C = HAS1
YMR291W = YMR291W
YMR292W = GOT1
YMR293C = YMR293C
YMR294W = JNM1
YMR295C = YMR295C
YMR296C = LCB1
YMR297W = PRC1
YMR298W = LIP1
YMR299C = DYN3
YMR300C = ADE4
YMR301C = ATM1
YMR302C = YME2
YMR303C = ADH2
YMR304W = UBP15
YMR305C = SCW10
YMR306W = FKS3
YMR307W = GAS1
YMR308C = PSE1
YMR309C = NIP1
YMR310C = YMR310C
YMR311C = GLC8
YMR312W = ELP6
YMR313C = TGL3
YMR314W = PRE5
YMR315W = YMR315W
YMR315W-A = YMR315W-A
YMR316W = DIA1
YMR317W = YMR317W
YMR318C = ADH6
YMR319C = FET4
YMR321C = YMR321C
YMR322C = SNO4
YMR323W = ERR3
YMR325W = PAU19
YNL001W = DOM34
YNL002C = RLP7
YNL003C = PET8
YNL004W = HRB1
YNL005C = MRP7
YNL006W = LST8
YNL007C = SIS1
YNL008C = ASI3
YNL009W = IDP3
YNL010W = YNL010W
YNL011C = YNL011C
YNL012W = SPO1
YNL014W = HEF3
YNL015W = PBI2
YNL016W = PUB1
YNL018C = YNL018C
YNL019C = YNL019C
YNL020C = ARK1
YNL021W = HDA1
YNL022C = YNL022C
YNL023C = FAP1
YNL024C = YNL024C
YNL024C-A = YNL024C-A
YNL025C = SSN8
YNL026W = SAM50
YNL027W = CRZ1
YNL029C = KTR5
YNL030W = HHF2
YNL031C = HHT2
YNL032W = SIW14
YNL033W = YNL033W
YNL034W = YNL034W
YNL035C = YNL035C
YNL036W = NCE103
YNL037C = IDH1
YNL038W = GPI15
YNL039W = BDP1
YNL040W = YNL040W
YNL041C = COG6
YNL042W = BOP3
YNL042W-B = YNL042W-B
YNL044W = YIP3
YNL045W = YNL045W
YNL046W = YNL046W
YNL047C = SLM2
YNL048W = ALG11
YNL049C = SFB2
YNL050C = YNL050C
YNL051W = COG5
YNL052W = COX5A
YNL053W = MSG5
YNL054W = VAC7
YNL054W-B = YNL054W-B
YNL055C = POR1
YNL056W = OCA2
YNL058C = YNL058C
YNL059C = ARP5
YNL061W = NOP2
YNL062C = GCD10
YNL063W = MTQ1
YNL064C = YDJ1
YNL065W = AQR1
YNL066W = SUN4
YNL067W = RPL9B
YNL067W-B = YNL067W-B
YNL068C = FKH2
YNL069C = RPL16B
YNL070W = TOM7
YNL071W = LAT1
YNL072W = RNH201
YNL073W = MSK1
YNL074C = MLF3
YNL075W = IMP4
YNL076W = MKS1
YNL077W = APJ1
YNL078W = NIS1
YNL079C = TPM1
YNL080C = YNL080C
YNL081C = SWS2
YNL082W = PMS1
YNL083W = SAL1
YNL084C = END3
YNL085W = MKT1
YNL086W = YNL086W
YNL087W = TCB2
YNL088W = TOP2
YNL090W = RHO2
YNL091W = NST1
YNL092W = YNL092W
YNL093W = YPT53
YNL094W = APP1
YNL095C = YNL095C
YNL096C = RPS7B
YNL097C = PHO23
YNL097C-B = YNL097C-B
YNL098C = RAS2
YNL099C = OCA1
YNL100W = YNL100W
YNL101W = AVT4
YNL102W = POL1
YNL103W = MET4
YNL104C = LEU4
YNL106C = INP52
YNL107W = YAF9
YNL108C = YNL108C
YNL110C = NOP15
YNL111C = CYB5
YNL112W = DBP2
YNL113W = RPC19
YNL115C = YNL115C
YNL116W = DMA2
YNL117W = MLS1
YNL118C = DCP2
YNL119W = NCS2
YNL121C = TOM70
YNL122C = YNL122C
YNL123W = NMA111
YNL124W = NAF1
YNL125C = ESBP6
YNL126W = SPC98
YNL127W = FAR11
YNL128W = TEP1
YNL129W = NRK1
YNL130C = CPT1
YNL130C-A = YNL130C-A
YNL131W = TOM22
YNL132W = KRE33
YNL133C = FYV6
YNL134C = YNL134C
YNL135C = FPR1
YNL136W = EAF7
YNL137C = NAM9
YNL138W = SRV2
YNL138W-A = YSF3
YNL139C = RLR1
YNL141W = AAH1
YNL142W = MEP2
YNL144C = YNL144C
YNL145W = MFA2
YNL146C-A = YNL146C-A
YNL146W = YNL146W
YNL147W = LSM7
YNL148C = ALF1
YNL149C = PGA2
YNL151C = RPC31
YNL152W = YNL152W
YNL153C = GIM3
YNL154C = YCK2
YNL155W = YNL155W
YNL156C = NSG2
YNL157W = IGO1
YNL158W = PGA1
YNL159C = ASI2
YNL160W = YGP1
YNL161W = CBK1
YNL162W = RPL42A
YNL162W-A = YNL162W-A
YNL163C = RIA1
YNL164C = IBD2
YNL165W = YNL165W
YNL166C = BNI5
YNL167C = SKO1
YNL168C = FMP41
YNL169C = PSD1
YNL172W = APC1
YNL173C = MDG1
YNL175C = NOP13
YNL176C = YNL176C
YNL177C = MRPL22
YNL178W = RPS3
YNL180C = RHO5
YNL181W = YNL181W
YNL182C = IPI3
YNL183C = NPR1
YNL185C = MRPL19
YNL186W = UBP10
YNL187W = YNL187W
YNL188W = KAR1
YNL189W = SRP1
YNL190W = YNL190W
YNL191W = YNL191W
YNL192W = CHS1
YNL193W = YNL193W
YNL194C = YNL194C
YNL195C = YNL195C
YNL196C = YNL196C
YNL197C = WHI3
YNL199C = GCR2
YNL200C = YNL200C
YNL201C = PSY2
YNL202W = SPS19
YNL204C = SPS18
YNL206C = RTT106
YNL207W = RIO2
YNL208W = YNL208W
YNL209W = SSB2
YNL210W = MER1
YNL211C = YNL211C
YNL212W = VID27
YNL213C = YNL213C
YNL214W = PEX17
YNL215W = IES2
YNL216W = RAP1
YNL217W = YNL217W
YNL218W = MGS1
YNL219C = ALG9
YNL220W = ADE12
YNL221C = POP1
YNL222W = SSU72
YNL223W = ATG4
YNL224C = SQS1
YNL225C = CNM67
YNL227C = JJJ1
YNL229C = URE2
YNL230C = ELA1
YNL231C = PDR16
YNL232W = CSL4
YNL233W = BNI4
YNL234W = YNL234W
YNL236W = SIN4
YNL237W = YTP1
YNL238W = KEX2
YNL239W = LAP3
YNL240C = NAR1
YNL241C = ZWF1
YNL242W = ATG2
YNL243W = SLA2
YNL244C = SUI1
YNL245C = CWC25
YNL246W = VPS75
YNL247W = YNL247W
YNL248C = RPA49
YNL249C = MPA43
YNL250W = RAD50
YNL251C = NRD1
YNL252C = MRPL17
YNL253W = TEX1
YNL254C = YNL254C
YNL255C = GIS2
YNL256W = FOL1
YNL257C = SIP3
YNL258C = DSL1
YNL259C = ATX1
YNL260C = YNL260C
YNL261W = ORC5
YNL262W = POL2
YNL263C = YIF1
YNL264C = PDR17
YNL265C = IST1
YNL267W = PIK1
YNL268W = LYP1
YNL269W = BSC4
YNL270C = ALP1
YNL271C = BNI1
YNL272C = SEC2
YNL273W = TOF1
YNL274C = YNL274C
YNL275W = BOR1
YNL277W = MET2
YNL277W-A = YNL277W-A
YNL278W = CAF120
YNL279W = PRM1
YNL280C = ERG24
YNL281W = HCH1
YNL282W = POP3
YNL283C = WSC2
YNL284C = MRPL10
YNL286W = CUS2
YNL287W = SEC21
YNL288W = CAF40
YNL289W = PCL1
YNL290W = RFC3
YNL291C = MID1
YNL292W = PUS4
YNL293W = MSB3
YNL294C = RIM21
YNL295W = YNL295W
YNL297C = MON2
YNL298W = CLA4
YNL299W = TRF5
YNL300W = YNL300W
YNL301C = RPL18B
YNL302C = RPS19B
YNL304W = YPT11
YNL305C = YNL305C
YNL306W = MRPS18
YNL307C = MCK1
YNL308C = KRI1
YNL309W = STB1
YNL310C = ZIM17
YNL311C = SKP2
YNL312W = RFA2
YNL313C = YNL313C
YNL314W = DAL82
YNL315C = ATP11
YNL316C = PHA2
YNL317W = PFS2
YNL318C = HXT14
YNL320W = YNL320W
YNL321W = YNL321W
YNL322C = KRE1
YNL323W = LEM3
YNL325C = FIG4
YNL326C = PFA3
YNL327W = EGT2
YNL328C = MDJ2
YNL329C = PEX6
YNL330C = RPD3
YNL331C = AAD14
YNL332W = THI12
YNL333W = SNZ2
YNL334C = SNO2
YNL335W = DDI3
YNL336W = COS1
YNL339C = YRF1-6
YNR001C = CIT1
YNR002C = ATO2
YNR003C = RPC34
YNR004W = YNR004W
YNR006W = VPS27
YNR007C = ATG3
YNR008W = LRO1
YNR009W = NRM1
YNR010W = CSE2
YNR011C = PRP2
YNR012W = URK1
YNR013C = PHO91
YNR014W = YNR014W
YNR015W = SMM1
YNR016C = ACC1
YNR017W = MAS6
YNR018W = YNR018W
YNR019W = ARE2
YNR020C = YNR020C
YNR021W = YNR021W
YNR022C = MRPL50
YNR023W = SNF12
YNR024W = YNR024W
YNR026C = SEC12
YNR027W = BUD17
YNR028W = CPR8
YNR029C = YNR029C
YNR030W = ALG12
YNR031C = SSK2
YNR032C-A = HUB1
YNR032W = PPG1
YNR033W = ABZ1
YNR034W = SOL1
YNR034W-A = YNR034W-A
YNR035C = ARC35
YNR036C = YNR036C
YNR037C = RSM19
YNR038W = DBP6
YNR039C = ZRG17
YNR040W = YNR040W
YNR041C = COQ2
YNR043W = MVD1
YNR044W = AGA1
YNR045W = PET494
YNR046W = TRM112
YNR047W = YNR047W
YNR048W = YNR048W
YNR049C = MSO1
YNR050C = LYS9
YNR051C = BRE5
YNR052C = POP2
YNR053C = NOG2
YNR054C = ESF2
YNR055C = HOL1
YNR056C = BIO5
YNR057C = BIO4
YNR058W = BIO3
YNR059W = MNT4
YNR060W = FRE4
YNR061C = YNR061C
YNR062C = YNR062C
YNR063W = YNR063W
YNR064C = YNR064C
YNR065C = YSN1
YNR066C = YNR066C
YNR067C = DSE4
YNR068C = YNR068C
YNR069C = BSC5
YNR070W = YNR070W
YNR071C = YNR071C
YNR072W = HXT17
YNR073C = YNR073C
YNR074C = AIF1
YNR075C-A = YNR075C-A
YNR075W = COS10
YNR076W = PAU6
YOL001W = PHO80
YOL002C = IZH2
YOL003C = PFA4
YOL004W = SIN3
YOL005C = RPB11
YOL006C = TOP1
YOL007C = CSI2
YOL008W = COQ10
YOL009C = MDM12
YOL010W = RCL1
YOL011W = PLB3
YOL012C = HTZ1
YOL013C = HRD1
YOL013W-A = YOL013W-A
YOL014W = YOL014W
YOL015W = IRC10
YOL016C = CMK2
YOL017W = ESC8
YOL018C = TLG2
YOL019W = YOL019W
YOL019W-A = YOL019W-A
YOL020W = TAT2
YOL021C = DIS3
YOL022C = YOL022C
YOL023W = IFM1
YOL024W = YOL024W
YOL025W = LAG2
YOL026C = MIM1
YOL027C = MDM38
YOL028C = YAP7
YOL029C = YOL029C
YOL030W = GAS5
YOL031C = SIL1
YOL032W = OPI10
YOL033W = MSE1
YOL034W = SMC5
YOL036W = YOL036W
YOL038C-A = YOL038C-A
YOL038W = PRE6
YOL039W = RPP2A
YOL040C = RPS15
YOL041C = NOP12
YOL042W = NGL1
YOL043C = NTG2
YOL044W = PEX15
YOL045W = PSK2
YOL047C = YOL047C
YOL048C = YOL048C
YOL049W = GSH2
YOL051W = GAL11
YOL052C = SPE2
YOL052C-A = DDR2
YOL053W = YOL053W
YOL054W = PSH1
YOL055C = THI20
YOL056W = GPM3
YOL057W = YOL057W
YOL058W = ARG1
YOL059W = GPD2
YOL060C = MAM3
YOL061W = PRS5
YOL062C = APM4
YOL063C = CRT10
YOL064C = MET22
YOL065C = INP54
YOL066C = RIB2
YOL067C = RTG1
YOL068C = HST1
YOL069W = NUF2
YOL070C = NBA1
YOL071W = EMI5
YOL072W = THP1
YOL073C = YOL073C
YOL075C = YOL075C
YOL076W = MDM20
YOL077C = BRX1
YOL077W-A = ATP19
YOL078W = AVO1
YOL080C = REX4
YOL081W = IRA2
YOL082W = ATG19
YOL083W = YOL083W
YOL084W = PHM7
YOL086C = ADH1
YOL086W-A = YOL086W-A
YOL087C = YOL087C
YOL088C = MPD2
YOL089C = HAL9
YOL090W = MSH2
YOL091W = SPO21
YOL092W = YOL092W
YOL093W = TRM10
YOL094C = RFC4
YOL095C = HMI1
YOL096C = COQ3
YOL097C = WRS1
YOL097W-A = YOL097W-A
YOL098C = YOL098C
YOL100W = PKH2
YOL101C = IZH4
YOL102C = TPT1
YOL103W = ITR2
YOL104C = NDJ1
YOL105C = WSC3
YOL107W = YOL107W
YOL108C = INO4
YOL109W = ZEO1
YOL110W = SHR5
YOL111C = MDY2
YOL112W = MSB4
YOL113W = SKM1
YOL114C = YOL114C
YOL115W = PAP2
YOL116W = MSN1
YOL117W = RRI2
YOL119C = MCH4
YOL120C = RPL18A
YOL121C = RPS19A
YOL122C = SMF1
YOL123W = HRP1
YOL124C = TRM11
YOL125W = TRM13
YOL126C = MDH2
YOL127W = RPL25
YOL128C = YGK3
YOL129W = VPS68
YOL130W = ALR1
YOL131W = YOL131W
YOL132W = GAS4
YOL133W = HRT1
YOL135C = MED7
YOL136C = PFK27
YOL137W = BSC6
YOL138C = YOL138C
YOL139C = CDC33
YOL140W = ARG8
YOL141W = PPM2
YOL142W = RRP40
YOL143C = RIB4
YOL144W = NOP8
YOL145C = CTR9
YOL146W = PSF3
YOL147C = PEX11
YOL148C = SPT20
YOL149W = DCP1
YOL151W = GRE2
YOL152W = FRE7
YOL153C = YOL153C
YOL154W = ZPS1
YOL155C = HPF1
YOL155W-A = YOL155W-A
YOL156W = HXT11
YOL157C = YOL157C
YOL158C = ENB1
YOL159C = YOL159C
YOL159C-A = YOL159C-A
YOL161C = PAU20
YOL162W = YOL162W
YOL163W = YOL163W
YOL164W = BDS1
YOL164W-A = YOL164W-A
YOL165C = AAD15
YOL166W-A = YOL166W-A
YOR001W = RRP6
YOR002W = ALG6
YOR003W = YSP3
YOR004W = UTP23
YOR005C = DNL4
YOR006C = YOR006C
YOR007C = SGT2
YOR008C = SLG1
YOR008C-A = YOR008C-A
YOR009W = TIR4
YOR010C = TIR2
YOR011W = AUS1
YOR011W-A = YOR011W-A
YOR012W = YOR012W
YOR014W = RTS1
YOR016C = ERP4
YOR017W = PET127
YOR018W = ROD1
YOR019W = YOR019W
YOR020C = HSP10
YOR020W-A = YOR020W-A
YOR021C = YOR021C
YOR022C = YOR022C
YOR023C = AHC1
YOR025W = HST3
YOR026W = BUB3
YOR027W = STI1
YOR028C = CIN5
YOR030W = DFG16
YOR031W = CRS5
YOR032C = HMS1
YOR032W-A = YOR032W-A
YOR033C = EXO1
YOR034C = AKR2
YOR034C-A = YOR034C-A
YOR035C = SHE4
YOR036W = PEP12
YOR037W = CYC2
YOR038C = HIR2
YOR039W = CKB2
YOR040W = GLO4
YOR042W = CUE5
YOR043W = WHI2
YOR044W = IRC23
YOR045W = TOM6
YOR046C = DBP5
YOR047C = STD1
YOR048C = RAT1
YOR049C = RSB1
YOR051C = YOR051C
YOR052C = YOR052C
YOR054C = VHS3
YOR056C = NOB1
YOR057W = SGT1
YOR058C = ASE1
YOR059C = YOR059C
YOR060C = YOR060C
YOR061W = CKA2
YOR062C = YOR062C
YOR063W = RPL3
YOR064C = YNG1
YOR065W = CYT1
YOR066W = YOR066W
YOR067C = ALG8
YOR068C = VAM10
YOR069W = VPS5
YOR070C = GYP1
YOR071C = THI71
YOR072W-B = YOR072W-B
YOR073W = SGO1
YOR074C = CDC21
YOR075W = UFE1
YOR076C = SKI7
YOR077W = RTS2
YOR078W = BUD21
YOR079C = ATX2
YOR080W = DIA2
YOR081C = TGL5
YOR083W = WHI5
YOR084W = YOR084W
YOR085W = OST3
YOR086C = TCB1
YOR087W = YVC1
YOR089C = VPS21
YOR090C = PTC5
YOR091W = TMA46
YOR092W = ECM3
YOR093C = YOR093C
YOR094W = ARF3
YOR095C = RKI1
YOR096W = RPS7A
YOR097C = YOR097C
YOR098C = NUP1
YOR099W = KTR1
YOR100C = CRC1
YOR101W = RAS1
YOR103C = OST2
YOR104W = PIN2
YOR106W = VAM3
YOR107W = RGS2
YOR108W = LEU9
YOR109W = INP53
YOR110W = TFC7
YOR111W = YOR111W
YOR112W = YOR112W
YOR113W = AZF1
YOR114W = YOR114W
YOR115C = TRS33
YOR116C = RPO31
YOR117W = RPT5
YOR118W = YOR118W
YOR119C = RIO1
YOR120W = GCY1
YOR122C = PFY1
YOR123C = LEO1
YOR124C = UBP2
YOR125C = CAT5
YOR126C = IAH1
YOR127W = RGA1
YOR128C = ADE2
YOR129C = YOR129C
YOR130C = ORT1
YOR131C = YOR131C
YOR132W = VPS17
YOR133W = EFT1
YOR134W = BAG7
YOR136W = IDH2
YOR137C = SIA1
YOR138C = RUP1
YOR140W = SFL1
YOR141C = ARP8
YOR142W = LSC1
YOR143C = THI80
YOR144C = ELG1
YOR145C = PNO1
YOR147W = MDM32
YOR148C = SPP2
YOR149C = SMP3
YOR150W = MRPL23
YOR151C = RPB2
YOR152C = YOR152C
YOR153W = PDR5
YOR154W = SLP1
YOR155C = ISN1
YOR156C = NFI1
YOR157C = PUP1
YOR158W = PET123
YOR159C = SME1
YOR160W = MTR10
YOR161C = PNS1
YOR161C-C = YOR161C-C
YOR162C = YRR1
YOR163W = DDP1
YOR164C = YOR164C
YOR165W = SEY1
YOR166C = SWT1
YOR167C = RPS28A
YOR168W = GLN4
YOR171C = LCB4
YOR172W = YRM1
YOR173W = DCS2
YOR174W = MED4
YOR175C = YOR175C
YOR176W = HEM15
YOR177C = MPC54
YOR178C = GAC1
YOR179C = SYC1
YOR180C = DCI1
YOR181W = LAS17
YOR182C = RPS30B
YOR183W = FYV12
YOR184W = SER1
YOR185C = GSP2
YOR186W = YOR186W
YOR187W = TUF1
YOR188W = MSB1
YOR189W = IES4
YOR190W = SPR1
YOR191W = RIS1
YOR192C = THI72
YOR192C-C = YOR192C-C
YOR193W = PEX27
YOR194C = TOA1
YOR195W = SLK19
YOR196C = LIP5
YOR197W = MCA1
YOR198C = BFR1
YOR201C = MRM1
YOR202W = HIS3
YOR204W = DED1
YOR205C = FMP38
YOR206W = NOC2
YOR207C = RET1
YOR208W = PTP2
YOR209C = NPT1
YOR210W = RPB10
YOR211C = MGM1
YOR212W = STE4
YOR213C = SAS5
YOR214C = YOR214C
YOR215C = YOR215C
YOR216C = RUD3
YOR217W = RFC1
YOR219C = STE13
YOR220W = WSP1
YOR221C = MCT1
YOR222W = ODC2
YOR223W = YOR223W
YOR224C = RPB8
YOR226C = ISU2
YOR227W = YOR227W
YOR228C = YOR228C
YOR229W = WTM2
YOR230W = WTM1
YOR231W = MKK1
YOR232W = MGE1
YOR233W = KIN4
YOR234C = RPL33B
YOR236W = DFR1
YOR237W = HES1
YOR238W = YOR238W
YOR239W = ABP140
YOR241W = MET7
YOR242C = SSP2
YOR243C = PUS7
YOR244W = ESA1
YOR245C = DGA1
YOR246C = YOR246C
YOR247W = SRL1
YOR249C = APC5
YOR250C = CLP1
YOR251C = YOR251C
YOR252W = TMA16
YOR253W = NAT5
YOR254C = SEC63
YOR255W = OSW1
YOR256C = TRE2
YOR257W = CDC31
YOR258W = HNT3
YOR259C = RPT4
YOR260W = GCD1
YOR261C = RPN8
YOR262W = YOR262W
YOR264W = DSE3
YOR265W = RBL2
YOR266W = PNT1
YOR267C = HRK1
YOR268C = YOR268C
YOR269W = PAC1
YOR270C = VPH1
YOR271C = YOR271C
YOR272W = YTM1
YOR273C = TPO4
YOR274W = MOD5
YOR275C = RIM20
YOR276W = CAF20
YOR278W = HEM4
YOR279C = RFM1
YOR280C = FSH3
YOR281C = PLP2
YOR283W = YOR283W
YOR284W = HUA2
YOR285W = YOR285W
YOR286W = FMP31
YOR287C = YOR287C
YOR288C = MPD1
YOR289W = YOR289W
YOR290C = SNF2
YOR291W = YOR291W
YOR292C = YOR292C
YOR293C-A = YOR293C-A
YOR293W = RPS10A
YOR294W = RRS1
YOR295W = UAF30
YOR296W = YOR296W
YOR297C = TIM18
YOR298C-A = MBF1
YOR298W = MUM3
YOR299W = BUD7
YOR301W = RAX1
YOR302W = YOR302W
YOR303W = CPA1
YOR304C-A = YOR304C-A
YOR304W = ISW2
YOR305W = YOR305W
YOR306C = MCH5
YOR307C = SLY41
YOR308C = SNU66
YOR310C = NOP58
YOR311C = HSD1
YOR312C = RPL20B
YOR313C = SPS4
YOR315W = SFG1
YOR316C = COT1
YOR316C-A = YOR316C-A
YOR317W = FAA1
YOR319W = HSH49
YOR320C = GNT1
YOR321W = PMT3
YOR322C = LDB19
YOR323C = PRO2
YOR324C = FRT1
YOR326W = MYO2
YOR327C = SNC2
YOR328W = PDR10
YOR329C = SCD5
YOR330C = MIP1
YOR332W = VMA4
YOR334W = MRS2
YOR335C = ALA1
YOR336W = KRE5
YOR337W = TEA1
YOR338W = YOR338W
YOR339C = UBC11
YOR340C = RPA43
YOR341W = RPA190
YOR342C = YOR342C
YOR344C = TYE7
YOR346W = REV1
YOR347C = PYK2
YOR348C = PUT4
YOR349W = CIN1
YOR350C = MNE1
YOR351C = MEK1
YOR352W = YOR352W
YOR353C = SOG2
YOR354C = MSC6
YOR355W = GDS1
YOR356W = YOR356W
YOR357C = SNX3
YOR358W = HAP5
YOR359W = VTS1
YOR360C = PDE2
YOR361C = PRT1
YOR362C = PRE10
YOR363C = PIP2
YOR365C = YOR365C
YOR367W = SCP1
YOR368W = RAD17
YOR369C = RPS12
YOR370C = MRS6
YOR371C = GPB1
YOR372C = NDD1
YOR373W = NUD1
YOR374W = ALD4
YOR375C = GDH1
YOR376W-A = YOR376W-A
YOR377W = ATF1
YOR378W = YOR378W
YOR380W = RDR1
YOR381W = FRE3
YOR381W-A = YOR381W-A
YOR382W = FIT2
YOR383C = FIT3
YOR384W = FRE5
YOR385W = YOR385W
YOR386W = PHR1
YOR387C = YOR387C
YOR388C = FDH1
YOR389W = YOR389W
YOR390W = YOR390W
YOR391C = HSP33
YOR393W = ERR1
YOR394C-A = YOR394C-A
YOR394W = PAU21
YOR396W = YOR396W
YPL001W = HAT1
YPL002C = SNF8
YPL003W = ULA1
YPL004C = LSP1
YPL005W = AEP3
YPL006W = NCR1
YPL007C = TFC8
YPL008W = CHL1
YPL009C = YPL009C
YPL010W = RET3
YPL011C = TAF3
YPL012W = RRP12
YPL013C = MRPS16
YPL014W = YPL014W
YPL015C = HST2
YPL016W = SWI1
YPL017C = IRC15
YPL018W = CTF19
YPL019C = VTC3
YPL020C = ULP1
YPL021W = ECM23
YPL022W = RAD1
YPL023C = MET12
YPL024W = RMI1
YPL026C = SKS1
YPL027W = SMA1
YPL028W = ERG10
YPL029W = SUV3
YPL030W = YPL030W
YPL031C = PHO85
YPL032C = SVL3
YPL033C = YPL033C
YPL034W = YPL034W
YPL036W = PMA2
YPL037C = EGD1
YPL038W = MET31
YPL038W-A = YPL038W-A
YPL039W = YPL039W
YPL040C = ISM1
YPL041C = YPL041C
YPL042C = SSN3
YPL043W = NOP4
YPL045W = VPS16
YPL046C = ELC1
YPL047W = SGF11
YPL048W = CAM1
YPL049C = DIG1
YPL050C = MNN9
YPL051W = ARL3
YPL052W = OAZ1
YPL053C = KTR6
YPL054W = LEE1
YPL055C = LGE1
YPL056C = YPL056C
YPL057C = SUR1
YPL058C = PDR12
YPL059W = GRX5
YPL060C-A = YPL060C-A
YPL060W = LPE10
YPL061W = ALD6
YPL063W = TIM50
YPL064C = CWC27
YPL065W = VPS28
YPL066W = YPL066W
YPL067C = YPL067C
YPL068C = YPL068C
YPL069C = BTS1
YPL070W = MUK1
YPL071C = YPL071C
YPL072W = UBP16
YPL074W = YTA6
YPL075W = GCR1
YPL076W = GPI2
YPL077C = YPL077C
YPL078C = ATP4
YPL079W = RPL21B
YPL081W = RPS9A
YPL082C = MOT1
YPL083C = SEN54
YPL084W = BRO1
YPL085W = SEC16
YPL086C = ELP3
YPL087W = YDC1
YPL088W = YPL088W
YPL089C = RLM1
YPL090C = RPS6A
YPL091W = GLR1
YPL092W = SSU1
YPL093W = NOG1
YPL094C = SEC62
YPL095C = EEB1
YPL096C-A = ERI1
YPL096W = PNG1
YPL097W = MSY1
YPL098C = MGR2
YPL099C = FMP14
YPL100W = ATG21
YPL101W = ELP4
YPL103C = FMP30
YPL104W = MSD1
YPL105C = YPL105C
YPL106C = SSE1
YPL107W = YPL107W
YPL108W = YPL108W
YPL109C = YPL109C
YPL110C = GDE1
YPL111W = CAR1
YPL112C = PEX25
YPL113C = YPL113C
YPL115C = BEM3
YPL116W = HOS3
YPL117C = IDI1
YPL118W = MRP51
YPL119C = DBP1
YPL119C-A = YPL119C-A
YPL120W = VPS30
YPL121C = MEI5
YPL122C = TFB2
YPL123C = RNY1
YPL124W = SPC29
YPL125W = KAP120
YPL126W = NAN1
YPL127C = HHO1
YPL128C = TBF1
YPL129W = TAF14
YPL130W = SPO19
YPL131W = RPL5
YPL132W = COX11
YPL133C = RDS2
YPL134C = ODC1
YPL135W = ISU1
YPL137C = GIP3
YPL138C = SPP1
YPL139C = UME1
YPL140C = MKK2
YPL141C = YPL141C
YPL143W = RPL33A
YPL144W = YPL144W
YPL145C = KES1
YPL146C = NOP53
YPL147W = PXA1
YPL148C = PPT2
YPL149W = ATG5
YPL150W = YPL150W
YPL151C = PRP46
YPL152W = RRD2
YPL152W-A = YPL152W-A
YPL153C = RAD53
YPL154C = PEP4
YPL155C = KIP2
YPL156C = PRM4
YPL157W = TGS1
YPL158C = YPL158C
YPL159C = PET20
YPL160W = CDC60
YPL161C = BEM4
YPL162C = YPL162C
YPL163C = SVS1
YPL164C = MLH3
YPL165C = SET6
YPL166W = ATG29
YPL167C = REV3
YPL168W = YPL168W
YPL169C = MEX67
YPL170W = DAP1
YPL171C = OYE3
YPL172C = COX10
YPL173W = MRPL40
YPL174C = NIP100
YPL175W = SPT14
YPL176C = TRE1
YPL177C = CUP9
YPL178W = CBC2
YPL179W = PPQ1
YPL180W = TCO89
YPL181W = CTI6
YPL183C = YPL183C
YPL183W-A = YPL183W-A
YPL184C = MRN1
YPL186C = UIP4
YPL187W = MF(ALPHA)1
YPL188W = POS5
YPL189C-A = YPL189C-A
YPL189W = GUP2
YPL190C = NAB3
YPL191C = YPL191C
YPL192C = PRM3
YPL193W = RSA1
YPL194W = DDC1
YPL195W = APL5
YPL196W = OXR1
YPL198W = RPL7B
YPL199C = YPL199C
YPL200W = CSM4
YPL201C = YIG1
YPL202C = AFT2
YPL203W = TPK2
YPL204W = HRR25
YPL206C = YPL206C
YPL207W = TYW1
YPL208W = RKM1
YPL209C = IPL1
YPL210C = SRP72
YPL211W = NIP7
YPL212C = PUS1
YPL213W = LEA1
YPL214C = THI6
YPL215W = CBP3
YPL216W = YPL216W
YPL217C = BMS1
YPL218W = SAR1
YPL219W = PCL8
YPL220W = RPL1A
YPL221W = FLC1
YPL222W = FMP40
YPL223C = GRE1
YPL224C = MMT2
YPL225W = YPL225W
YPL226W = NEW1
YPL227C = ALG5
YPL228W = CET1
YPL229W = YPL229W
YPL230W = YPL230W
YPL231W = FAS2
YPL232W = SSO1
YPL233W = NSL1
YPL234C = TFP3
YPL235W = RVB2
YPL236C = YPL236C
YPL237W = SUI3
YPL239W = YAR1
YPL240C = HSP82
YPL241C = CIN2
YPL242C = IQG1
YPL243W = SRP68
YPL244C = HUT1
YPL245W = YPL245W
YPL246C = RBD2
YPL247C = YPL247C
YPL248C = GAL4
YPL249C = GYP5
YPL249C-A = RPL36B
YPL250C = ICY2
YPL252C = YAH1
YPL253C = VIK1
YPL254W = HFI1
YPL255W = BBP1
YPL256C = CLN2
YPL257W = YPL257W
YPL258C = THI21
YPL259C = APM1
YPL260W = YPL260W
YPL262W = FUM1
YPL263C = KEL3
YPL264C = YPL264C
YPL265W = DIP5
YPL266W = DIM1
YPL267W = ACM1
YPL268W = PLC1
YPL269W = KAR9
YPL270W = MDL2
YPL271W = ATP15
YPL272C = YPL272C
YPL273W = SAM4
YPL274W = SAM3
YPL275W = FDH2
YPL276W = YPL276W
YPL277C = YPL277C
YPL278C = YPL278C
YPL279C = YPL279C
YPL280W = HSP32
YPL281C = ERR2
YPL282C = PAU22
YPL283C = YRF1-7
YPR001W = CIT3
YPR002W = PDH1
YPR003C = YPR003C
YPR004C = YPR004C
YPR005C = HAL1
YPR006C = ICL2
YPR007C = REC8
YPR008W = HAA1
YPR009W = SUT2
YPR010C = RPA135
YPR011C = YPR011C
YPR013C = YPR013C
YPR015C = YPR015C
YPR016C = TIF6
YPR017C = DSS4
YPR018W = RLF2
YPR019W = CDC54
YPR020W = ATP20
YPR021C = AGC1
YPR022C = YPR022C
YPR023C = EAF3
YPR024W = YME1
YPR025C = CCL1
YPR026W = ATH1
YPR027C = YPR027C
YPR028W = YOP1
YPR029C = APL4
YPR030W = CSR2
YPR031W = NTO1
YPR032W = SRO7
YPR033C = HTS1
YPR034W = ARP7
YPR035W = GLN1
YPR036W = VMA13
YPR036W-A = YPR036W-A
YPR037C = ERV2
YPR040W = TIP41
YPR041W = TIF5
YPR042C = PUF2
YPR043W = RPL43A
YPR045C = MNI2
YPR046W = MCM16
YPR047W = MSF1
YPR048W = TAH18
YPR049C = ATG11
YPR051W = MAK3
YPR052C = NHP6A
YPR054W = SMK1
YPR055W = SEC8
YPR056W = TFB4
YPR057W = BRR1
YPR058W = YMC1
YPR060C = ARO7
YPR061C = JID1
YPR062W = FCY1
YPR063C = YPR063C
YPR065W = ROX1
YPR066W = UBA3
YPR067W = ISA2
YPR068C = HOS1
YPR069C = SPE3
YPR070W = MED1
YPR071W = YPR071W
YPR072W = NOT5
YPR073C = LTP1
YPR074C = TKL1
YPR075C = OPY2
YPR078C = YPR078C
YPR079W = MRL1
YPR080W = TEF1
YPR081C = GRS2
YPR082C = DIB1
YPR083W = MDM36
YPR084W = YPR084W
YPR085C = YPR085C
YPR086W = SUA7
YPR088C = SRP54
YPR089W = YPR089W
YPR091C = YPR091C
YPR093C = ASR1
YPR094W = RDS3
YPR095C = SYT1
YPR097W = YPR097W
YPR098C = YPR098C
YPR100W = MRPL51
YPR101W = SNT309
YPR102C = RPL11A
YPR103W = PRE2
YPR104C = FHL1
YPR105C = COG4
YPR106W = ISR1
YPR107C = YTH1
YPR108W = RPN7
YPR108W-A = YPR108W-A
YPR109W = YPR109W
YPR110C = RPC40
YPR111W = DBF20
YPR112C = MRD1
YPR113W = PIS1
YPR114W = YPR114W
YPR115W = YPR115W
YPR116W = YPR116W
YPR117W = YPR117W
YPR118W = YPR118W
YPR119W = CLB2
YPR120C = CLB5
YPR121W = THI22
YPR122W = AXL1
YPR124W = CTR1
YPR125W = YLH47
YPR127W = YPR127W
YPR128C = ANT1
YPR129W = SCD6
YPR131C = NAT3
YPR132W = RPS23B
YPR133C = SPN1
YPR133W-A = TOM5
YPR134W = MSS18
YPR135W = CTF4
YPR137W = RRP9
YPR138C = MEP3
YPR139C = VPS66
YPR140W = TAZ1
YPR141C = KAR3
YPR143W = RRP15
YPR144C = NOC4
YPR145C-A = YPR145C-A
YPR145W = ASN1
YPR147C = YPR147C
YPR148C = YPR148C
YPR149W = NCE102
YPR151C = SUE1
YPR152C = URN1
YPR153W = YPR153W
YPR154W = PIN3
YPR155C = NCA2
YPR156C = TPO3
YPR157W = YPR157W
YPR158W = YPR158W
YPR159C-A = YPR159C-A
YPR159W = KRE6
YPR160W = GPH1
YPR161C = SGV1
YPR162C = ORC4
YPR163C = TIF3
YPR164W = MMS1
YPR165W = RHO1
YPR166C = MRP2
YPR167C = MET16
YPR168W = NUT2
YPR169W = JIP5
YPR171W = BSP1
YPR172W = YPR172W
YPR173C = VPS4
YPR174C = YPR174C
YPR175W = DPB2
YPR176C = BET2
YPR178W = PRP4
YPR179C = HDA3
YPR180W = AOS1
YPR181C = SEC23
YPR182W = SMX3
YPR183W = DPM1
YPR184W = GDB1
YPR185W = ATG13
YPR186C = PZF1
YPR187W = RPO26
YPR188C = MLC2
YPR189W = SKI3
YPR190C = RPC82
YPR191W = QCR2
YPR192W = AQY1
YPR193C = HPA2
YPR194C = OPT2
YPR196W = YPR196W
YPR198W = SGE1
YPR199C = ARR1
YPR200C = ARR2
YPR201W = ARR3
YPR202W = YPR202W
YPR203W = YPR203W
YPR204W = YPR204W
